# Supplementary material for: Molecular interaction and inhibition of SARS-CoV-2 binding to the ACE2 receptor
Source: Nat Commun. 2020 Sep 11;11:4541. doi: 10.1038/s41467-020-18319-6 (PMC7486399; doi:10.1038/s41467-020-18319-6)
Supplement: Supplementary file 4 — Source Data [file 41467_2020_18319_MOESM4_ESM.xlsx]

## Sheet: Figure 2
Source data file for
Molecular interaction and inhibition of SARS-CoV-2 binding to the ACE2 receptor
Jinsung Yang et al.
Figure 2
Panel C: Binding probability
S1	RBD	PEG-tip	S1/Bare S	RBD/Bare S
6.25	5.76172	2.05078	1.46484	1.17188
4.98047	4.49219	1.85547	1.36719	2.05078
4.10156	4.6875	1.5625	1.46484	2.44141
4.00391	3.41797	0.97656	1.07422	0.39063
3.61328	4.19922	0.78125	1.85547	0.58594
2.83203	4.6875	0.68359	1.66016	0.58594
5.37109	2.24609	1.17188	1.36719	2.92969
5.17578	3.71094	0.87891	1.85547	1.36719
4.39453	3.02734	1.17188	1.46484	1.36719
3.41797	6.34766	2.44141
1.75781	4.78516	0.87891
2.73438	2.92969	1.75781
		2.73438
		1.36719
		1.95313
		1.17188
		0.78125
		0.68359
Panel e: DFS S1			Panel f: DFS RBD			Panel g: S1				Panel h: RBD
LR	Force		LR	Force		Contact time	BP	SD		Contact time	BP	SD
1138.23	18.0554		42.4708	37.9714		0	0	0		0	0	0
244.654	18.4955		47.3002	52.0822		30	4.49219	3.1051		30	5.81055	1.86444
384.637	22.6804		50.3015	33.5767		80	5.66406	2.68688		80	9.57031	2.34781
864.103	24.0863		59.5818	38.9365		130	7.58464	3.37209		130	12.6465	3.79794
932.571	24.4181		60.5355	40.1885		180	8.6263	3.89933		180	13.5742	5.66238
6637.03	24.5903		69.9048	34.8808		280	9.4401	5.21007		280	15.6738	6.00765
1000.12	24.928		79.8968	24.2607		530	12.8906	5.12021		530	21.8262	9.46031
355.303	25.1766		84.4541	49.7831		1030	15.6901	6.79419		1030	23.4375	11.0485
557.449	25.8332		91.6955	39.8091
505.346	26.0772		91.8716	37.1102
48.2415	26.1591		103.666	39.4789
434.445	26.724		108.259	48.0781
387.324	26.8044		110.661	51.3628
725.688	27.1152		113.793	33.7655
413.291	27.3212		114.986	35.5909
582.893	28.4515		115.294	30.0831
119.14	28.6647		115.834	46.2046
336.016	28.8626		116.862	32.4984
1025.46	28.9643		118.615	33.9666
376.267	28.9989		120.073	29.393
227.091	29.2443		121.606	46.498
236.343	30.2721		124.983	36.4685
528.169	30.7706		130.972	42.3318
370.392	30.8595		131.092	35.2205
273.445	30.8937		134.707	46.637
1098.01	31.2931		135.03	34.0129
615.203	31.5706		135.232	58.1521
431.399	31.8341		135.683	47.3636
386.493	31.9299		136.681	36.7751
228.642	32.0765		148.754	51.1251
229.272	32.1308		149.22	35.6612
389.69	32.1361		156.495	36.4267
1333.26	32.1948		161.222	39.9256
1331.25	32.227		165.951	44.2037
461.699	32.287		170.003	38.1983
271.475	32.3084		174.643	43.4837
854.665	32.3377		178.034	76.3355
1028.74	32.4219		179.633	47.2201
1274.47	32.5368		183.375	46.6326
710.427	32.6948		187.512	34.8853
212.125	32.8195		188.524	37.4074
259.971	32.9359		188.55	37.0003
90.4213	33.1855		196.842	46.1113
908.987	33.3937		200.769	45.2484
406.631	33.5402		201.415	55.0598
592.268	33.5894		202.968	108.626
281.148	33.6778		204.804	47.4767
770.346	34.0112		205.527	22.2431
34.495	34.1809		205.669	41.5311
153.433	34.2376		208.02	35.3047
871.202	34.2759		210.759	44.0714
780.448	34.4216		212.864	57.5892
140.951	34.5762		216.939	35.5865
145.203	34.6451		221.011	34.0675
823.539	34.7572		222.768	43.7527
186.032	34.8098		223.568	77.8153
660.216	34.9378		227.789	41.0772
1513.83	34.9739		232.312	42.7104
1329.76	35.2267		233.875	32.8523
594.472	35.4656		237.809	61.9477
680.347	35.6013		241.602	37.7631
3259.94	35.7697		245.559	45.8153
451.54	35.8886		247.447	55.229
398.556	35.9747		247.56	26.5429
747.112	36.0222		249.283	22.1553
408.387	36.207		260.82	39.3786
405.837	36.235		263.704	28.91
399.01	36.4256		266.635	46.8678
583.09	36.4405		268.778	43.8605
1577.09	36.4884		269.639	31.1173
238.615	36.6711		273.036	45.8513
78.0685	36.8698		276.485	42.5218
420.766	36.8959		277.582	48.1883
3317.05	36.9394		279.051	41.2773
1472.63	36.9529		284.124	34.8852
477.286	37.0997		285.701	47.0373
576.836	37.24		286.044	52.3991
402.708	37.2471		287.572	30.7503
7176	37.4831		288.995	37.6082
429.567	37.5268		291.087	55.6604
148.506	37.6128		291.599	45.4747
179.422	38.0547		292.32	55.2987
528.503	38.0793		294.678	39.5173
2161.96	38.1649		307.04	54.7961
2986.15	38.6017		310.463	39.5042
1093.7	38.7401		320.368	46.7745
279.686	38.8162		320.6	47.5557
1086.84	39.4284		320.851	37.2536
183.712	39.4303		322.665	42.1674
1457.28	39.5409		323.55	27.3666
370.826	39.577		324.457	88.0129
1303.13	39.9294		327.714	42.31
606.793	39.9648		329.702	42.7621
973.729	39.9802		330.26	44.7444
99.2228	40.2398		333.673	57.1809
2126.33	40.3989		341.546	69.7213
597.542	40.4126		341.951	64.8473
1823.62	40.5024		342.343	39.0058
867.674	40.6291		342.49	91.5502
522.195	40.6688		345.62	31.5503
93329	40.9393		351.381	44.7979
498.205	41.1305		352.752	33.7213
799.632	41.2944		358.522	43.6238
87.4121	41.3988		358.898	27.2514
2635.42	41.4255		361.158	83.2522
605.57	41.801		369.258	25.3926
21500.7	42.0596		372.869	66.5376
911.124	42.2939		373.785	26.3085
685.937	42.3627		378.165	45.0352
32675.3	42.4479		380.813	83.6954
720.043	42.5673		388.272	185.749
468.079	42.581		389.537	43.8006
172.62	42.6797		390.351	57.9804
640.689	42.7141		391.652	58.7537
26.4308	42.7619		395.155	39.7173
25431.8	42.8552		399.731	50.0625
84378.9	43.5481		402.538	41.6955
650.003	43.5822		410.768	65.3319
441.324	43.6415		413.576	59.3467
595.128	43.7156		414.04	48.6567
204.22	43.9981		416.266	164.706
47475.1	44.1413		416.536	33.01
323.838	44.2723		420.605	74.5518
938.122	44.8372		422.239	48.7204
1055.06	44.9023		423.043	42.6882
67923	45.0282		428.472	37.2602
593.084	45.3249		433.097	76.2175
2988.59	45.446		433.615	56.924
3429.85	45.9256		435.993	46.3624
170703	46.0355		438.047	134.383
198.366	46.1573		439	37.4543
99.1666	46.1998		439.964	40.0926
5521.74	46.5483		443.4	65.7353
438.102	46.565		450.459	34.751
117.924	46.5869		453.48	73.5222
645.782	46.7742		456.396	47.2269
1943.73	46.8263		458.745	63.5371
197.716	46.828		460	68.0942
44797.5	46.8497		461.395	60.3305
3897.56	47.0418		472.909	131.658
1823.66	47.1699		478.545	50.3193
817.105	47.2328		479.086	34.1656
13120.1	47.2707		479.233	64.7796
102119	47.3026		479.448	48.3956
281.289	47.4556		479.564	33.918
264.978	47.5249		480.741	76.5422
1574.21	47.6094		483.85	35.3246
37207.1	47.7122		487.902	70.9016
262.232	47.7307		489.162	39.4976
350.779	48.0424		493.154	175.724
50.3789	48.1817		498.209	99.9797
975.72	48.4443		498.441	162.201
372.169	48.5202		499.325	107.438
98687.6	48.5354		510.654	42.9304
2.6966	48.6518		512.633	41.7515
393.873	48.7196		516.256	60.3657
91.1087	48.7486		516.587	62.6086
159.954	48.7496		526.632	34.2122
92823.8	48.9461		531.276	52.859
1164.92	49.2019		536.688	119.675
1348.79	49.2173		544.3	47.3029
882.948	49.2583		545.472	41.6829
259.061	49.2794		547.098	160.286
681.683	49.4058		558.403	28.6668
496.437	49.5543		564.514	60.752
4864.09	49.6658		565.097	32.9047
187923	49.7477		570.407	64.1476
199.125	49.8094		583.572	100.214
1363.64	49.831		589.551	62.78
365.298	49.8531		591.284	44.7978
350.016	49.9573		598.855	35.9598
86.7368	50.1341		609.286	78.6205
186.976	50.2365		610.732	34.4227
586.238	50.3176		615.09	42.1899
721.316	50.3776		615.594	67.2513
35885.2	50.3931		616.432	35.6821
152.067	50.6012		624.688	38.6861
262719	50.8601		626.963	69.4621
56703	50.9496		627.066	32.9801
125493	50.9685		640.418	21.0116
224.659	51.0755		644.624	54.9331
556.125	51.0899		645.881	35.0684
359.124	51.1533		647.737	39.8738
70780	51.1578		650.768	55.8912
458.39	51.1827		650.809	32.5814
12871.8	51.4013		655.162	57.2788
7886.54	51.6387		659.595	39.8046
1327.29	51.7609		661.897	35.2594
57155.5	51.7885		663.117	42.1736
408.903	51.9435		675.443	48.9758
65281.1	52.1661		675.479	52.6012
81051.9	52.2683		677.944	36.5643
4920.44	52.2821		685.591	39.1601
556.741	52.3116		693.208	103.291
250.262	52.3279		700.667	78.0356
249.034	52.4024		703.893	27.6043
675.483	52.4127		704.346	257.693
18329.9	52.4568		705.293	46.6559
1054.99	52.5524		710.753	185.635
531.391	52.5715		721.571	194.485
839.547	52.6891		728.089	43.0854
412.574	52.7014		730.285	170.263
106317	52.7116		733.708	60.9129
772.319	52.7396		749.671	46.79
98587.8	52.8026		750.784	57.1178
12437.3	52.8285		751.717	69.2258
322.328	53.0536		758.688	116.476
522.568	53.0715		763.199	172.849
321626	53.2282		779.141	55.0811
2370.74	53.49		790.854	68.7475
192.2	53.5278		794.585	54.493
785.35	53.5434		796.448	223.135
871.459	53.6343		799.948	152.8
305.624	53.6599		801.245	46.2547
743.497	53.7342		802.088	48.9538
246285	53.7806		803.112	60.3648
1402.54	54.0237		804.879	29.9477
3650.95	54.0935		812.249	48.7484
3664.85	54.2131		813.525	74.1545
2172.64	54.2389		819.021	32.26
38929.8	54.3709		826.165	37.9645
166847	54.3949		828.145	50.0923
192846	54.4256		833.618	56.4012
67260.2	54.5647		835.387	103.499
1110.38	54.6182		844.715	64.501
43238.9	54.6226		866.061	40.0039
1145.08	54.6639		870.777	47.2318
157338	54.7419		873.837	47.9966
3470.79	54.791		874.108	49.3842
19945.9	54.7931		874.343	47.9857
194584	54.9103		875.439	46.718
129.175	55.2377		877.982	45.704
850.207	55.2884		896.232	81.3422
17331.8	55.415		898.386	58.1975
12876	55.458		898.93	41.4975
7111.4	55.5375		899.162	48.705
549.147	55.6761		901.916	57.9069
1457.28	55.7813		902.757	90.1445
6073.1	55.8452		909.893	42.0934
1167.7	55.8976		914.862	28.7981
1451.19	56.0425		915.48	105.2
592.997	56.135		926.747	38.5595
344.269	56.2335		930.917	210.883
649.382	56.3043		932.282	34.551
1234.98	56.3043		936.111	172.601
3333.52	56.648		942.169	30.9095
89328.3	56.657		945.728	114.831
57521.5	56.7487		947.613	59.1163
254505	56.7714		947.786	30.3091
2902.55	56.9461		964.404	26.6836
253774	57.0086		966.153	52.5653
114419	57.191		967.582	139.521
2955.1	57.2659		986.016	68.3853
3579.76	57.6424		988.452	143.557
13971.6	57.7416		1002.35	42.0463
67065.7	57.7655		1017.53	30.7176
18076.4	57.8958		1026.44	76.4682
462.777	57.9436		1029.58	39.9781
202.512	57.9793		1029.98	253.355
61610.5	58.1956		1033.41	41.2075
62221.3	58.2124		1043.64	26.7734
94574.7	58.281		1047.3	144.883
210.678	58.3089		1056.28	89.3484
45108.2	58.5002		1056.65	43.8239
1506.69	58.5486		1057.55	151.273
162728	58.5588		1067.89	77.6452
73707.2	58.6575		1069.75	33.2496
417.246	58.7962		1069.99	21.5088
255779	58.91		1077.56	43.6668
670.287	59.0234		1078.33	157.51
250.987	59.0966		1083.44	67.0957
45042.7	59.1134		1095.23	37.6064
49000.2	59.1177		1106.25	207.757
174312	59.2591		1110.08	69.8129
258.091	59.4053		1110.5	61.5022
88229.8	59.4188		1119.11	49.3435
159.855	59.4553		1127.75	131.423
118005	59.4981		1130.96	38.1137
148173	59.5466		1144.72	23.5302
4467.41	59.5996		1146.36	49.5003
1242.79	59.7879		1150.18	46.398
363.337	59.8836		1169.5	70.2411
71181	60.0617		1183.46	97.3969
71641.5	60.0955		1192.57	42.6689
814.081	60.1788		1203.55	74.9714
125240	60.2026		1208.93	44.3278
5730.38	60.3557		1220.51	67.3271
12496.8	60.7153		1222.75	49.6128
26184.2	60.9672		1226.01	40.6109
241945	61.0647		1257.08	91.6514
9967.62	61.0681		1275.84	118.787
351.206	61.2796		1277.74	318.249
37713.1	61.5584		1297.1	63.5828
74959.3	61.5825		1298.28	43.8435
38200.7	61.6027		1311.51	50.2062
55158.4	61.6334		1320.64	69.7357
39656	61.6413		1335.29	45.0091
61597.2	61.7187		1335.98	57.1167
481.241	61.7523		1338.81	40.4324
1962.96	61.7947		1339.06	48.39
99514.7	61.7952		1346.13	44.9171
12383.2	61.8062		1348.63	152.377
2041.27	61.9372		1361.49	115.399
4712.97	62.0411		1363.51	55.9458
16008.3	62.2141		1378.48	53.6566
90724	62.3471		1385.71	66.0428
4402.21	62.3702		1390.77	34.6157
4134.35	62.4685		1397.96	51.5793
1640.69	62.7704		1422.93	43.5383
240307	62.7874		1449.4	37.383
46355.5	62.818		1453.48	169.474
204.02	62.8664		1464.09	84.6171
385569	63.0195		1488.99	58.0864
36331.3	63.0782		1497.03	36.7962
90527.6	63.3481		1516.33	110.556
340.836	63.4022		1533.76	51.9207
168.991	63.4199		1552.46	24.3732
11877.9	63.4509		1568.9	104.527
792.996	63.4531		1569.5	62.1601
198254	63.5291		1570.91	130.356
5484.84	63.5733		1595.82	51.5052
82011.2	63.5978		1597.5	255.358
1229.9	63.7027		1604.28	52.6623
31812.7	63.7733		1604.4	30.8595
5211.65	63.7953		1604.84	25.3729
26827.3	63.8179		1607.02	75.7887
38921	63.8207		1607.3	145.948
6529.95	63.8729		1621.88	70.0744
2602.07	64.0334		1623.55	87.4328
3809.94	64.0515		1625.25	193.969
107213	64.2114		1626.61	248.617
2195.71	64.3667		1637.07	57.0207
12464.5	64.4378		1643.97	109.866
210.561	64.517		1649.62	169.348
2407.37	64.5977		1669.84	275.532
446.276	64.6671		1675.24	31.885
1693.58	64.6894		1677.28	38.0132
120.359	64.7072		1700.28	162.314
3026.3	64.7487		1703.57	241.251
1186.32	64.7728		1706.61	106.579
3841.3	64.7989		1707.49	54.8776
72691.5	64.9439		1709.25	128.93
2779.87	64.9506		1717.7	91.7454
176.466	64.9962		1737.42	36.9043
39551.5	65.0293		1750.48	65.4209
70582.5	65.2121		1761.51	254.547
1479.93	65.307		1769.9	79.0603
179024	65.355		1779.89	51.7671
37717.7	65.6149		1807.94	177.613
156330	65.6154		1812.58	58.9469
158181	65.72		1833.52	43.1022
13132.7	65.8054		1834.55	57.7552
1286.78	65.8387		1865.58	224.223
383532	65.8748		1885.93	142.731
4009.02	65.8871		1910.36	273.042
21532.2	65.9145		1914.58	72.2383
627.643	65.9771		1917.19	44.182
530.744	65.9794		1932.01	54.1455
97344.1	66.2804		1943.49	52.4339
30063.8	66.5722		1954.52	36.8889
59622.2	66.6347		1983.16	112.779
5.9346	66.6707		1983.93	33.5228
2164.35	66.6897		1996.09	94.2314
11295.2	66.8158		2003.56	33.4484
154383	66.8715		2005.2	66.6916
31916.1	66.9599		2052.99	51.2816
128539	67.0559		2083.16	79.0996
22821.8	67.0973		2085.77	21.1193
103247	67.1007		2112.13	30.5478
87307.6	67.3369		2112.53	77.6602
5843.61	67.4389		2118.84	68.2391
4100.87	67.5123		2126.75	62.2805
104751	67.6359		2138.36	109.59
55665	67.7671		2139.11	354.456
451.316	67.7952		2155.57	81.8579
93830.7	67.8107		2178.55	101.576
84203.9	67.8261		2183.95	81.9015
636.26	67.8572		2195.2	52.1869
222652	67.8669		2199.84	185.071
50279.5	67.8726		2225.08	155.31
646.367	67.8955		2227.9	49.4576
53840	68.0483		2262.84	51.9332
1340.65	68.0735		2272.67	276.505
282532	68.1214		2284.85	140.399
13026.1	68.2117		2302.73	58.1869
18575.5	68.2291		2323.95	61.8246
7069.85	68.3277		2341.71	414.928
136844	68.4178		2367.43	56.2558
1384.8	68.5328		2382.8	74.1338
5112.25	68.5451		2388.74	38.2414
308.68	68.566		2401.38	146.169
120238	68.5749		2403.48	32.2694
85810.3	68.6176		2452.83	40.5584
31765.1	68.7926		2520.13	33.0665
3592.7	68.9676		2529.41	52.0981
3410.51	68.9843		2555.24	62.53
7908.46	69.0947		2586.59	38.4195
7152.62	69.1615		2594.2	34.7781
316507	69.1696		2594.71	56.6281
149905	69.2117		2621.73	49.8314
3089.01	69.2501		2641.65	59.7007
4833.84	69.3226		2643.24	118.772
29286.1	69.3462		2645.14	43.4139
1745.11	69.3524		2660.99	62.4988
2143.97	69.3957		2670.57	31.0918
678.935	69.4425		2699.55	346.404
92949.2	69.452		2713.58	49.6935
243777	69.6054		2733.88	134.263
32522.9	69.7798		2742.45	87.8037
79928.7	69.8553		2757.24	75.4343
191.449	69.8988		2774.12	64.458
514.429	69.9909		2779.44	61.1229
110198	70.1247		2926	38.0769
113644	70.1773		2930.67	320.255
2910.11	70.1968		2990.11	230.119
95438.6	70.2531		3001.49	69.4148
57851.3	70.2888		3101.16	53.9878
350019	70.3497		3112.54	29.7888
167246	70.3752		3118.89	257.1
16681.9	70.4966		3120.83	24.9142
35419	70.6227		3126.27	79.9815
7798.68	70.7287		3133.83	293.386
125236	70.7819		3168.75	78.1085
273707	70.7895		3172.5	52.6137
47254	70.8176		3218.89	39.1345
32215.7	70.8892		3220.11	70.0362
59954.1	70.9173		3373.69	111.04
12897.9	71.0984		3400.48	61.2817
76330.6	71.1454		3551.79	88.8946
85305.9	71.1518		3628.73	46.6873
17740.3	71.2313		3634.74	162.069
53990.8	71.4306		3674.37	61.0273
84033.7	71.5468		3683.76	94.3561
4858.52	71.5724		3775.55	85.545
218919	71.7052		3804.28	159.525
7081.7	71.7531		3813.81	56.7722
176639	71.7919		3837.72	61.5733
148225	71.963		3896.13	113.563
42537.3	72.0167		3941.91	37.2005
473.928	72.0674		3994.42	91.8666
583.764	72.1363		4013.65	28.5258
10516.2	72.2197		4042.73	54.8327
253251	72.2494		4074.25	121.859
707.152	72.372		4075.52	72.5284
3632.56	72.4296		4152.82	83.6728
64191.1	72.5128		4174.11	126.942
1888.65	72.5404		4185.71	62.85
72185.2	72.6689		4267.42	96.5485
1527.77	72.696		4354.26	68.4782
31794.1	72.7492		4403.27	74.5799
69841.1	72.9386		4447.69	108.584
288619	73.0312		4471.19	78.6619
23357.1	73.0423		4519.43	66.0126
162713	73.0959		4524.53	124.17
14611	73.1593		4547.82	291.248
88855.6	73.4032		4548.77	73.11
364106	73.4271		4561.45	46.2697
1009.62	73.4739		4655.42	63.2503
66990.6	73.5323		4850.21	82.2463
2272.37	73.5397		4965.94	169.936
18421.3	73.8802		5088.19	61.5296
3810.2	74.2033		5102.26	95.6972
423.984	74.3061		5201.95	72.1552
71377.9	74.3561		5241.3	73.7074
127697	74.3584		5327.5	108.412
175154	74.6521		5375.33	62.5253
2357.43	74.8651		5378.17	321.846
1991.15	74.8949		5399.38	78.6722
115842	74.9737		5440.65	112.162
90.2267	75.1513		5491.91	77.7012
108998	75.1723		5564.19	118.178
11839.4	75.2372		5586.37	77.9155
44395.5	75.3409		5591.13	94.192
1469.48	75.4305		5618.88	89.8753
5397.71	75.774		5625.27	67.2913
50111.1	75.7837		5743.41	89.8148
2605.07	75.8093		5783.85	136.287
94780.3	75.8716		5863.8	110.59
159.756	75.9958		5864.91	29.4947
18541.3	76.0041		5984.25	194.533
37279.3	76.0212		6025.26	114.677
32617.5	76.4693		6148.83	54.3442
269504	76.6215		6171.5	142.165
1513.93	76.6731		6454.41	75.7585
2289.37	76.9312		6690.1	71.9548
3595.75	76.9741		6758.51	256.817
79352.7	76.9985		6812.31	62.3613
170936	77.0969		6895.24	79.5145
4543.89	77.2341		6910.32	80.8822
7622.57	77.2821		7059.06	126.093
40104	77.3319		7165.09	46.835
12261.2	77.3868		7239.24	155.525
146307	77.5174		7254.06	288.368
260.029	77.554		7279.07	65.2431
154698	77.7669		7332.27	261.168
46178.5	77.8762		7377.03	93.4274
240874	77.9182		7378.41	604.143
50834.8	78.2051		7446.54	150.819
48040.5	78.235		7493.17	288.068
81926.1	78.2364		7569.65	65.6554
31702.3	78.2598		7598.73	130.206
3461.76	78.3989		7627.11	201.16
19812.9	78.4519		7699.75	85.5333
942.356	78.5041		7781.46	94.5765
86834.7	78.5444		7798.59	109.367
6383.04	78.5551		7894.19	81.2841
15868.8	78.6012		7909.9	70.4369
166793	78.7477		7951.69	128.083
6914.63	79.2619		7963.6	107.541
412.752	79.5364		8004.81	117.196
109853	79.5432		8108.66	73.5514
19708.4	79.6109		8111.34	79.7568
59407.9	79.6171		8120.46	79.7955
10857.3	79.9784		8248.46	190.845
5590.35	80.05		8450.65	50.2699
40841.5	80.109		8526.99	91.5364
35222.5	80.1144		8552.56	96.4995
189750	81.0662		8610.23	217.775
35034.7	81.1814		8611.02	169.77
324784	81.4031		8641.15	123.802
61508.8	81.4872		8650.31	127.105
52330.8	81.5877		8828.23	204.227
370.255	81.8293		8839.88	225.047
179518	81.8876		8913.5	103.819
697.481	82.0534		8922.81	102.111
3515.87	82.1488		8998.37	196.848
153165	82.1492		9064.5	122.377
29437.5	82.2655		9109.77	142.285
6985.53	82.3362		9118.46	77.0116
4732.74	82.4593		9146.58	65.5791
75678.1	82.5207		9176.99	65.4847
66119	82.6353		9185.47	141.438
1172.67	82.6557		9268.95	129.755
209.039	82.6615		9661.81	111.153
97699.3	82.6628		9731.12	64.5673
127539	82.862		9840.38	78.1702
122881	82.9619		9986.21	82.8581
2230.31	83.0856		10050.6	237.351
1680.69	83.1206		10097.3	65.4765
51494.4	83.1671		10136.6	55.7598
31537.8	83.1989		10164	62.7323
61235.3	83.2733		10246.2	176.628
8726.62	83.2997		10360.8	116.841
2950.28	83.3309		10464	128.586
178467	83.4668		10568.9	125.344
30076.7	83.7874		10735.5	117.285
68846	84.0286		10810.9	107.194
44552.4	84.0861		10839.4	179.263
320.063	84.3466		10839.9	267.819
4075.04	84.4126		11061	128.542
19721.2	84.432		11155.5	76.1197
15211.5	84.5569		11203	299.399
89539.8	84.7208		11223.5	152.858
100923	84.8534		11246	178.097
59670.6	85.0897		11521.6	114.669
113574	85.0993		11661.9	78.2706
27149.7	85.119		11778.2	143.093
21367.2	85.2292		11779.6	71.6531
127924	85.2618		11845	70.7428
4471.69	85.3653		11895.8	342.993
18760.6	85.3938		12119.5	362.281
2528.89	85.4536		12158.5	293.973
44535.7	85.6046		12177	63.0426
172939	85.6419		12190.1	77.6722
48782	85.6599		12217.2	78.1173
100772	85.6836		12285.3	161.689
13415.1	85.9634		12292.8	65.0041
38901.5	86.0343		12306.4	87.1696
401.571	86.0472		12309	95.2406
41874.7	86.0873		12417.1	227.625
103571	86.1256		12433.6	351.061
29530.1	86.128		12659.8	111.801
227697	86.2692		12763.7	92.6129
52055.5	86.2753		12795.1	156.276
56130.1	86.4279		12835.2	123.427
99865.3	86.7357		12930.4	105.477
617.351	86.762		12934.4	345.631
105061	86.7764		12960	55.669
245738	86.9386		13156.1	131.785
13440.4	87.2882		13211.5	112.089
73484.1	87.3372		13329.2	73.6497
139865	87.4418		13672.4	83.2128
16162.9	87.5151		13764.1	62.1549
32519.5	88.0241		13777.9	321.234
94884	88.2892		13779.4	164.179
1091.1	88.4138		13806.4	98.481
56833.4	88.5966		13915.7	79.0813
90966.2	88.6765		13941.7	202.125
11483.8	88.9136		14062.7	196.561
147707	88.9229		14128.9	793.348
7665.18	89.0382		14216.3	61.7736
372.921	89.5694		14230.8	326
41690.8	89.8278		14257.1	199.898
177439	90.3483		14294.8	62.333
142083	90.4422		14457	66.7401
21892.8	90.5068		14457	63.7468
7954.32	90.5702		14628.5	245.146
224591	90.7498		14718.7	67.0758
11386.5	90.826		14766.6	144.607
170240	90.9764		14798.2	270.094
255424	91.023		14875	278.825
720.871	91.0464		15128.6	107.047
12213.9	91.2048		15214.1	178.302
6967.94	91.2851		15235.2	176.288
125035	91.4396		15322.7	169.205
2417.28	91.512		15350.7	86.9321
5797.1	91.6577		15393.3	171.209
33372.4	91.6937		15538.2	64.7479
18645.4	91.7987		15612.3	100.925
3319.25	91.8088		16120.3	143.435
39523.1	92.2699		16509.6	88.7569
165839	92.4724		16583.4	57.3945
1127.01	92.5119		16639.9	118.95
60708.6	92.6051		16838.6	201.681
1890.47	92.6378		16965.9	85.384
12014.1	92.7173		17013.4	79.6961
108404	93.0236		17071.2	135.072
98573.7	93.0779		17255.9	182.213
11074.8	93.1395		17284.5	93.1648
73780.8	93.2677		17306.7	57.669
83461.4	93.4534		17534	57.2994
143899	93.6725		17611.3	71.2325
38296.7	93.7418		17646.5	51.3426
2561.33	93.789		17823.8	111.227
46640.3	93.7894		18096.5	274.469
3417.04	93.9061		18174.1	105.542
127539	93.9812		18177.4	50.4446
1389.14	94.0176		18247.2	104.24
6630.08	94.1248		18276.6	329.516
8557.64	94.639		18638	121.837
34385.3	94.6432		18705.4	82.9116
2366.66	94.6642		18708.8	163.118
33839.4	94.6848		18744.3	391.258
16437.4	94.9067		18950.2	65.8621
45857.3	94.9245		18963.4	197.67
49518.6	94.9999		19001.9	211.19
170215	95.1189		19074.2	228.637
1947.68	95.9762		19279.1	117.504
74664.4	96.0647		19427.1	58.3603
17113	96.1098		19432.8	133.964
98233.6	96.5545		19458.6	78.34
119414	96.8099		19812	87.4393
62493.6	96.872		20334.9	146.885
3760.07	97.023		20361.5	92.2692
241362	97.0423		20546.5	90.1693
607.823	97.3426		20670.4	55.3206
70277.9	97.3501		20715.1	129.272
135029	97.6226		20919.5	83.3454
168796	97.712		20945.6	186.491
200458	97.8867		21090	169.088
246617	97.907		21201.4	82.2911
349680	98.2154		21315	222.183
81685.7	98.7436		21324.9	58.9751
757.137	98.7453		21380.5	58.6144
9958.56	99.0577		21439.5	130.048
556.856	99.1306		21505.1	157.698
11310	99.1771		21850.1	365.833
7977.15	99.344		21920.1	119.617
977.599	99.4277		22007.9	92.4657
95947.4	99.6013		22114.5	326.128
170876	99.7941		22254.5	72.0845
2243.13	99.9175		22509.5	139.569
19503.8	100.187		22530.1	116.04
3438.26	100.276		22534.4	355.027
10809.2	100.297		22536.1	125.81
35559	100.593		22641.4	170.601
224056	100.687		22689.8	95.3948
113944	100.921		23018.2	78.7246
15823.4	101.016		23189.2	110.166
240176	101.558		23296.2	78.3904
100875	101.657		23443.1	60.8278
751.841	101.71		23477.6	168.232
60337.9	101.926		23534.5	300.562
322729	101.982		23697.9	204.884
171347	102.091		23920.7	162.445
280185	102.125		23950.5	122.292
23071.5	102.183		24564.3	200.922
60570.1	102.647		24749.6	105.091
75014.8	102.754		25073.5	75.7415
89336.1	102.849		25122.2	128.779
12209.9	102.88		25200.7	119.91
1129.07	103.175		25241.6	131.088
288101	103.408		25502.5	90.9203
173637	103.607		25519.5	115.951
4927.96	104.318		25762.6	84.9321
6072.28	104.4		25829.7	74.9697
48500.7	104.429		25851.2	110.355
45477.4	104.654		25937.7	176.716
169236	104.842		25959.4	76.1672
30156.6	105.09		26141	50.8685
78761.3	105.277		26164.7	123.683
2309.1	105.603		26395.5	67.4487
318.285	105.798		26517.2	145.116
4533.8	105.971		26532.8	97.7009
31617.8	106.38		26839.2	102.088
2023.95	106.389		26914.8	75.5695
5055.22	106.394		26965.1	247.588
29073.6	106.964		27284.2	93.1749
117350	106.992		27299.6	68.7251
139918	107.544		27348.9	112.802
104326	107.601		28668.4	67.8103
34847.9	107.638		28717.3	51.0879
2802.67	107.729		28960.9	93.7271
39976.6	107.883		29151.9	66.6196
1148.55	107.935		29290.3	287.838
3365.21	107.976		29565.8	234.421
65059.5	108.051		29666.6	87.3097
57633.3	108.332		29687.4	92.7977
2081.52	108.413		29825.4	281.714
5267.22	108.695		30457.8	57.6252
235500	108.726		30588.8	129.724
91625.7	108.826		30632.5	73.39
4647.56	108.963		31295.1	79.535
5913.45	109.075		31901.9	66.1267
87649.4	109.086		32104.3	146.2
865.403	109.143		32333.5	79.1512
163472	109.407		32432.1	72.9907
4293.25	109.423		32606.6	104.7
77590.9	109.468		32644	53.0478
74872.7	109.561		32945.4	246.757
514.248	109.615		32961.4	72.2035
67966.3	109.685		33130.7	126.664
16765.5	110.007		33235.4	67.7928
6777.87	110.046		33299.8	71.8223
79735.1	110.148		33517.9	54.941
80699.9	110.157		33518.8	385.238
154434	110.198		33712.6	355.161
24496.6	110.428		33784	75.6418
5394.59	110.461		33870.6	336.116
207666	110.664		34162	100.48
9713.29	111.146		34875	141.771
122750	111.372		35125.6	401.819
44092.9	111.391		35555.3	382.171
115.849	111.396		35562.9	234.465
181755	111.435		35681.3	67.0081
79246.7	111.705		36543.1	85.4177
470.815	111.908		36641.5	112.692
65538.3	112.087		36741.2	70.1932
95140	112.1		36865.4	68.1474
200311	112.436		36895.2	74.5916
33866.4	112.706		37312.4	171.987
66995.2	113.683		37478.7	85.5895
106362	113.865		37830.6	109.336
381778	113.917		37922	249.044
23525.9	114.074		38000.3	83.4911
75793.7	114.291		38127.9	77.0357
37306.6	114.487		38168.1	69.9673
3945.66	114.891		38474.7	118.464
151558	115.121		38873.4	75.675
59352.9	115.379		38918.2	79.5101
41078.7	115.62		39072.2	119.556
40694.3	115.677		39080.1	82.9267
49834.6	116.05		39099.6	280.958
3979.77	116.256		39107.2	184.252
15274.3	116.284		39193.9	82.3169
278864	116.342		39289.1	109.846
144186	116.642		39524	92.4888
18495.7	116.716		39822.2	170.191
61802.1	117.507		39933.8	116.882
14657.6	117.748		40421.6	226.053
24315.9	117.962		40481.9	100.747
165087	118.189		40629.7	85.2805
96958	118.253		40715.5	121.754
70601.2	118.55		40781.9	55.291
125270	118.582		40860.6	95.3159
7334.89	118.598		41098.6	87.8443
131509	118.818		41135.8	144.555
70118.6	118.83		41312.2	89.3755
5169.05	118.894		41410.6	158.702
865.993	119.027		41426.5	142.798
86811.3	119.263		41454.6	117.18
65005.2	119.298		41485.8	89.3909
167766	120.362		41487	199.941
1867.41	120.567		41691.2	138.251
80416.5	120.859		42203.6	52.7143
23486.4	121.112		42281.9	71.6263
4986.46	121.657		42782.7	57.3275
4436.89	121.85		43078.2	78.5608
86933.3	121.866		43099.3	113.576
7319.01	122.391		43467.5	140.37
4085.71	122.561		43784	73.5356
43001.1	122.664		43864.8	100.332
76955.5	122.69		43997.2	238.933
244908	122.738		44203.3	164.102
72118.1	123.465		44439.2	80.7753
4271.7	123.579		44780.8	74.8284
113162	123.604		45025.4	89.8851
7402.67	123.897		45089.1	92.2522
93861.1	124.252		45129.1	190.312
38318.1	124.414		45372.6	75.3684
3162.1	124.446		45698.8	191.944
13303.3	124.502		45803.4	63.0034
75949.7	124.988		45974.8	120.776
85775.2	125.049		46138.5	86.2333
72978.9	125.266		46407.1	83.3815
535.406	125.608		46542	71.242
3663.73	125.905		47149.7	78.8149
16273.9	126.074		47257	90.2631
133668	127.078		47520.5	191.322
920.913	127.497		47596.5	214.424
27052.5	127.508		47611.1	86.1273
46323.6	128.177		47618.1	78.9136
20157.8	128.671		47819.6	53.2573
319332	128.756		47840.6	89.6985
7149.99	129.241		47959.7	119.884
60374.9	129.676		47969.2	99.171
95906.5	130.037		48247.4	213.559
196006	130.049		48256	87.2327
60256.3	130.27		48283.4	108.365
146245	130.288		48421.1	79.3348
116681	130.44		48461.5	161.762
69844	130.648		48984.8	82.1749
2643.28	130.853		49253.3	96.0753
101722	131.277		49411.5	75.7055
149238	131.372		49531.5	189.491
250604	131.792		49640.9	69.5601
49350.7	131.856		49793	77.4879
111071	132.802		49820.9	151.244
34289.1	133.044		50169.5	165.958
100736	133.096		50196.4	104.401
80959.5	133.427		50222.1	182.402
7122.96	133.772		50244.9	415.531
61927.9	134.746		50322.5	120.608
67509	134.771		50581.8	223.04
104424	135.455		50623.8	215.314
1180.74	135.666		50843.5	118.244
3030.05	136.484		51102.3	97.7275
132663	137.106		51184.4	50.0672
11399.6	137.357		51246.6	148.344
45607.7	137.732		51351.6	134.94
122577	138.057		51401.2	64.7977
119569	138.537		51427.2	114.523
29861.3	139.484		51852.4	71.5961
5005.55	139.506		51867.5	55.202
6382.68	139.57		52107.5	184.112
123768	139.619		52492	226.706
291.677	139.902		52513.3	90.4854
658.261	140.25		52946.4	127.176
219879	140.316		52995.3	95.0748
6198.81	140.523		53140.8	156.984
13076	140.527		53366.6	38.4569
3701.49	140.657		53493.7	132.246
34440.6	141.616		53527.1	213.527
170850	141.87		53655.9	63.3405
1407.12	142.096		54062.8	130.926
104949	142.34		54233.3	129.038
12017.6	142.967		54525.3	207.496
73513.8	143.073		54659.3	129.238
28820.6	143.14		54670.3	320.564
93357	143.144		55032.4	81.0869
112138	143.148		55580.4	71.3741
1027.44	143.255		56089.6	189.478
20543.6	143.359		56610.6	164.97
144793	143.411		56646.9	694.893
1606.44	143.412		56670.2	213.451
14560.3	143.458		56819	120.915
109997	143.487		56843.8	237.334
1332	143.61		56932	92.2623
71898.2	143.653		57414.3	233.989
66361.3	143.736		57720.7	254.219
868.241	144.086		58577.2	213.674
4098.46	144.534		59388.9	107.139
261440	144.743		59486.6	270.961
172257	144.761		59628.5	228.829
1422.02	145.646		59754.9	219.155
853.328	145.975		59952.7	178.621
47145.9	146.415		59975.9	146.656
161867	146.613		60103.2	127.582
41839.7	146.66		60174.4	131.745
35931.4	147.27		60259.7	180.639
208253	147.364		60347.3	350.325
169831	147.38		60520.5	154.252
3452.98	147.625		60688.1	273.262
29647.3	148.362		60770.7	60.2258
6538.69	148.396		60876	127.54
7426.12	148.583		61090.5	364.232
6409.69	148.587		61314.9	103.588
7674.39	148.706		61351.1	96.4254
39884.7	149.606		61609.5	91.8339
71000.7	150.053		61671.2	228.132
57642.4	150.484		61776.9	78.4937
146549	150.718		62356.9	198.726
67069.2	151.025		62445.8	105.148
37779	151.249		62497.1	77.282
4827.79	151.521		62500.1	172.649
48898.3	151.856		62713.4	236.868
28951	152.177		63322.2	118.335
16713.8	152.694		63654.6	431.593
4088.87	152.792		63781.1	126.971
29325.2	152.828		63843	245.582
6232.99	152.93		64016.4	115.119
31320	153.274		64138.2	111.065
2290.8	153.293		64194.3	143.46
92962.1	153.82		64305.4	67.7954
89008.3	153.956		64316.6	80.0258
79639.2	153.963		64756.1	46.9751
392778	154.097		65293.3	53.037
63097.4	154.109		65571.9	228.535
2854.7	154.251		65612.8	288.276
43400.2	154.376		65916.4	106.925
74980.4	154.434		66426.4	102.725
2270.9	155.89		66436.1	104.915
106935	156.606		66508.7	112.051
31626.6	158.247		66535.7	105.665
1247.08	159.508		66634.1	103.891
981.803	159.558		66967.4	93.3979
21106	159.837		67142.8	170.261
102257	159.963		67153.2	71.6243
68077.6	160.058		67207.1	197.635
138245	162.545		67627.8	118.2
288848	163.067		67643.6	264.094
49034	163.419		67644.7	212.048
63442.4	163.983		67668.3	89.2191
66609.9	165.04		67764.1	72.3743
10171.8	165.909		67811	168.979
67138.5	166.097		68069.7	204.115
34711.1	166.436		68250.1	113.136
2336.77	166.568		68335.3	83.1975
99628.5	166.851		68772.2	82.9685
85060.5	167.912		69041.9	162.011
50131.7	168.869		69115.9	94.0577
231919	169.272		69182	86.1515
142871	170.199		69744.6	112.478
9554.63	170.271		70036.9	103.106
101453	171.074		70537.8	64.6148
27070.9	171.198		70605.1	191.189
198004	172.07		70952	101.882
190842	174.934		72472	68.4342
2112.79	175.311		72511.2	78.4827
38128	176.348		72606.4	162.134
101814	177.458		72928.2	83.1439
19048.3	178.075		73187.2	67.8352
1928.36	178.25		73489.3	76.3927
94039	178.547		73757.6	82.8264
5525.11	179.372		73874.3	181.398
142574	180.621		74199.6	533.191
2193.64	180.67		74290.8	234.916
1261.18	181.34		74313.7	166.247
72403.9	181.549		74550.1	92.0658
2875.54	182.573		74552.4	213.427
48777.4	183.517		74565	225.958
22580.8	184.007		74719.7	50.603
404577	184.038		74790.6	78.081
55870.2	184.085		74974.3	183.852
1667.28	184.501		75094	87.9459
413.675	184.685		75180.2	279.237
5244.95	185.174		75479.7	377.045
20241.1	185.952		75486.1	183.831
173697	186.009		75570.4	174.795
58269.3	186.146		75730.6	251.454
39593.9	186.911		75759.8	297.35
5375.65	187.992		75855	86.0751
207158	188.249		75869.1	257.986
10370	188.696		76557.6	99.1395
74641.9	189.161		76859.2	65.594
72604.9	191.684		77231.3	126.746
13915.3	192.06		77710.6	101.603
3683.44	193.104		77765.5	98.6915
421.289	193.311		78913.5	102.633
19437.5	193.328		78924.4	57.6991
40060	193.71		78949.5	238.201
3874.86	194.245		79055.2	337.416
151383	195.87		79139	134.625
113458	197.593		79215.3	282.905
78230.9	199.299		79383.1	140.654
8218.36	200.306		79644.8	333.391
3271.09	204.577		79982.9	121.879
182563	205.927		80321.8	169.196
1725.91	206.166		80608.7	150.584
5508.6	207.193		80731.4	117.325
99440.1	207.195		81463.4	276.643
180069	207.377		81552.2	52.6088
58643	207.89		81580.3	73.5248
115919	209.248		81885.6	194.151
188195	210.373		82291.5	78.4718
895.117	210.515		82790.5	115.386
58071.9	210.519		83660.6	199.274
8914.64	213.256		84035.2	196.745
114902	213.41		84159.9	293.38
58540.5	213.796		84444.7	47.8972
256.731	216.642		84511.3	84.9587
3691.41	218.133		85127.5	203.731
236747	219.799		85238.6	175.267
51096	224.057		85268.5	100.192
137906	225.022		85425.6	100.222
120312	234.38		85533.5	77.869
147607	234.689		86067.2	129.899
45505	243.733		86162.4	131.645
57243.5	246.609		86202	142.025
132095	249.552		86288	163.564
254495	249.636		86570	123.142
146572	250.127		86790.3	107.073
47186.8	250.199		87122.6	118.54
13501.7	250.358		87150.2	112.665
393529	251.979		87161.9	218.387
175589	253.268		87337.3	86.5339
148152	254.08		87417.5	167.035
697.86	254.799		87633.9	136.495
94148.4	256.508		87968.6	87.6271
43131.2	262.699		88167.7	133.886
12720.7	268.392		88279.5	151.779
100179	269.85		88844.2	84.2368
1460.69	270.822		89345.5	136.113
682.407	271.182		89377.6	209.557
4511.23	271.201		89709.1	235.367
52542.6	273.058		89738.7	296.971
118504	274.787		89921.1	76.3983
56872.6	276.088		90106.6	73.6349
220601	276.746		90392.1	180.557
10572.1	278.495		90617.5	115.881
59101	282.711		90782.4	120.944
95572.4	297.705		90936.6	209.576
12231.7	305.43		91446.3	245.327
10919.5	305.889		91702.5	187.509
223011	309.671		91816.5	74.9298
15779.8	310.522		91938	213.345
212525	313.068		92073.4	186.782
91208.3	313.326		92607.4	394.102
280395	313.532		92868.2	66.6628
131772	313.909		92923.4	277.777
35708.2	318.283		93302.4	236.413
1155.65	319.67		93614.5	155.604
273055	328.762		93686.2	253.37
149971	335.661		93705.6	87.1576
512.458	341.503		93987.7	81.9684
39954.9	346.226		94226	111.681
109147	347.122		94234.6	156.109
105482	359.223		94520.2	164.067
40615.8	366.4		94609.2	260.301
18452	369.851		94609.3	158.93
59677.6	371.24		94636	143.913
10975.5	375.825		94863.7	90.7492
24720.7	435.239		95830.4	201.451
96223.4	441.443		95936.8	69.7182
442639	466.88		95969.4	208.539
945.302	477.378		96277.7	204.656
755.855	481.57		96452.2	79.3203
42157.6	482.614		96595.5	93.6116
465296	508.329		96668.7	94.0946
9245.5	520.048		96805.4	106.541
15315.7	532.657		97272.5	205.372
389840	544.753		97357.8	176.519
217444	563.943		97605.5	71.8994
200271	617.39		97648.6	174.074
103369	620.4		97699.7	106.678
933.494	625.623		98260.9	82.3049
933.494	625.623		98702.6	126.993
117384	671.556		98750.1	136.45
114343	742.213		99006.3	58.8222
35561.3	742.34		99594	156.515
871.857	742.52		99891.8	51.0494
44927.9	896.661		99968.9	94.7072
219322	926.962		100291	43.1492
			100344	134.826
			100361	89.35
			101136	129.096
			101257	121.523
			102241	254.713
			102709	293.974
			103385	109.402
			103811	92.5919
			103832	481.41
			104032	248.934
			104099	113.957
			104139	82.8281
			104166	78.8431
			104737	128.448
			105022	120.017
			105252	129.185
			106524	62.9428
			108223	147.655
			108247	204.909
			108569	88.5206
			108834	85.719
			108849	339.775
			109073	106.523
			109120	113.129
			109159	130.792
			109728	153.796
			110662	57.0857
			110969	33.8749
			112251	177.382
			112450	226.463
			112510	126.458
			112713	96.0462
			112811	84.9929
			112866	99.9371
			113330	120.956
			113601	228.888
			113967	78.5493
			114132	323.803
			114387	78.6393
			115007	490.609
			115198	75.4788
			115414	343.031
			115537	323.424
			116220	82.9493
			116255	74.2397
			116727	129.083
			116935	93.4133
			117177	80.168
			117224	133.862
			118153	98.3289
			118177	373.448
			118377	180.915
			118432	118.975
			118794	72.5438
			119001	104.434
			119813	267.752
			120051	57.84
			120831	445.717
			120842	73.0348
			120950	122.894
			121317	111.789
			121358	350.789
			121465	268.225
			122601	113.209
			123025	179.85
			123090	70.4562
			123389	210.955
			124087	221.637
			124618	66.5756
			125404	130.327
			126002	121.207
			126106	141.465
			126321	203.66
			126853	159.942
			127117	83.329
			127313	277.335
			128147	158.274
			128444	207.129
			128550	90.8644
			128621	162.456
			128732	168.707
			129026	372.348
			129271	75.2188
			129339	54.6046
			129407	475.173
			129940	150.028
			130247	78.787
			130589	81.439
			130619	372.945
			131366	103.164
			131443	59.7481
			131507	191.144
			131599	95.9963
			131606	104.943
			131975	407.86
			132315	1240.88
			132532	122.378
			132612	60.2684
			133096	482.264
			133424	333.239
			133678	171.087
			134010	132.881
			137011	115.809
			137746	192.196
			138527	63.3225
			138529	124.026
			139814	141.107
			140220	73.6375
			140488	110.231
			141626	94.3106
			141729	123.904
			142692	68.3131
			142810	65.478
			143120	168.395
			143461	114.984
			144355	137.767
			144703	106.121
			145229	171.606
			145391	82.8142
			146924	272.059
			146959	254.469
			147133	110.519
			147401	75.1774
			147771	239.695
			149762	102.715
			150389	113.925
			151158	146.763
			151187	102.525
			151306	175.292
			152111	292.887
			152161	137.906
			152282	93.7766
			152288	79.9838
			152462	110.659
			152989	189.872
			153429	86.7263
			153618	150.8
			153676	175.045
			154131	304.873
			154214	74.5882
			154365	83.3089
			154898	63.2097
			155805	86.468
			156091	131.096
			156187	63.336
			156495	69.3925
			156597	176.004
			157377	142.31
			158542	163.228
			159483	225.84
			159838	166.232
			160033	146.345
			160790	70.0521
			161308	139.165
			161424	193.517
			161451	40.7731
			161709	186.358
			162300	343.379
			162449	160.333
			163466	72.2775
			163607	195.898
			163844	90.7641
			164307	170.477
			165493	78.0006
			166153	61.7798
			166165	196.699
			166318	117.407
			166646	88.405
			167269	103.338
			167553	220.245
			168573	93.6655
			168614	319.205
			169316	114.269
			169582	350.838
			169770	323.489
			170511	766.699
			170779	130.282
			171180	163.195
			171405	87.8975
			171870	99.9556
			172036	148.353
			172322	148.791
			172333	70.3562
			174311	76.3821
			175303	102.099
			175484	86.8021
			176955	237.147
			177220	130.352
			178114	116.479
			178123	136.237
			179845	71.2102
			180491	196.463
			180530	105.235
			181055	197.419
			181830	145.827
			182235	270.154
			182294	194.306
			183785	178.17
			185020	379.218
			185195	214.439
			185435	296.695
			185753	354.7
			186050	237.425
			186452	101.206
			186599	59.9349
			186846	69.2123
			187154	85.1051
			187622	65.5397
			187657	289.416
			187735	133.219
			187937	172.796
			188046	157.058
			188083	78.1379
			188247	205.754
			188525	88.735
			188992	139.771
			189182	450.515
			189373	140.56
			189467	581.914
			189624	108.478
			190359	87.5218
			190939	108.623
			191392	203.167
			191415	158.276
			191431	516.587
			192283	85.5399
			192283	227.583
			194019	114.038
			195075	219.782
			195234	331.599
			196466	104.294
			197725	85.1173
			198594	181.092
			198727	67.4524
			199134	304.781
			199427	150.524
			199995	77.6365
			200561	267.567
			201211	421.277
			201600	159.23
			202237	382.158
			202512	82.1954
			203802	221.33
			203901	125.595
			203960	78.8762
			204637	191.623
			204932	164.309
			205535	135.971
			205640	502.456
			205653	117.966
			206278	337.212
			206466	82.9545
			206777	161.264
			207137	178.012
			207161	69.2348
			207768	142.258
			208353	76.0252
			209017	212.591
			209218	160.709
			210084	301.586
			210560	123.559
			210643	119.746
			210710	355.06
			211177	326.675
			211812	211.544
			211964	160.523
			212245	263.052
			212698	311.21
			213463	684.575
			214204	209.408
			214693	202.998
			215512	257.156
			215559	53.2064
			215646	93.2121
			215699	296.108
			216193	427.116
			218825	111.972
			219471	133.641
			220867	279.878
			223923	219.206
			224370	206.644
			225245	44.3191
			225259	75.1259
			225270	138.147
			225921	202.056
			226093	677.215
			227469	255.639
			228373	156.121
			230363	152.766
			230667	51.2964
			232552	184.036
			233038	128.654
			233455	250.514
			234015	154.266
			235905	147.26
			236554	48.3303
			237027	371.007
			238375	140.169
			238879	175.135
			238938	341.229
			239139	158.057
			239315	230.538
			239693	48.0289
			240015	167.47
			240649	201.067
			241737	174.065
			242297	88.5193
			242485	64.4091
			243743	214.827
			244191	286.75
			244517	191.474
			245174	445.377
			245210	662.609
			245245	483.097
			247589	161.901
			248784	133.16
			248865	275.173
			249233	102.702
			249371	334.481
			249816	79.5203
			251234	172.654
			254726	244.627
			259925	280.542
			260089	413.113
			260140	208.934
			260463	188.878
			260519	73.3871
			261895	207.128
			262102	168.876
			262820	158.324
			264245	129.725
			265371	267.632
			266012	285.174
			266770	527.444
			266794	224.501
			268063	224.277
			268872	74.8875
			269069	69.9472
			273605	305.176
			276045	221.859
			276835	171.128
			278764	280.441
			278949	193.094
			280281	107.868
			282156	313.69
			286887	435.357
			287089	122.954
			289632	147.185
			290494	158.029
			290595	65.8262
			297621	311.193
			301442	110.598
			303481	92.7405
			305773	195.542
			306776	459.23
			306947	129.092
			306984	101.528
			307083	293.667
			307270	76.1725
			307875	133.704
			309058	238.771
			309109	84.8786
			309330	50.3283
			310650	95.0291
			312385	91.668
			313771	1205.8
			319049	79.708
			323228	215.945
			323306	125.992
			324899	112.772
			329138	99.6139
			331014	255.149
			332011	351.989
			332100	179.379
			333356	275.016
			334020	62.1283
			338302	90.8825
			339867	172.221
			342310	767.662
			343323	207.843
			345563	129.724
			346458	173.738
			346569	71.123
			350808	81.5379
			351822	490.894
			355526	230.836
			356322	343.044
			357109	274.103
			360569	98.6058
			365310	163.992
			366808	197.61
			370514	300.377
			372206	324.369
			375043	57.9972
			375118	119.657
			376243	157.148
			376536	221.5
			377677	244.898
			381894	125.608
			383561	71.8066
			389490	115.538
			392657	221.291
			392924	111.369
			395788	292.758
			397210	295.259
			397957	57.2894
			399789	94.1296
			401571	258.621
			402199	184.232
			404770	234.088
			406323	223.291
			406360	128.483
			408104	76.5021
			408176	113.249
			411576	285.423
			417152	231.34
			419470	245.007
			425407	288.129
			426003	167.397
			426117	159.545
			442198	210.37
			445950	173.64
			448784	102.237
			451204	270.224
			452694	126.19
			453800	123.638
			456274	256.952
			456521	341.519
			456568	160.115
			471703	717.739
			472873	508.476
			489357	166.45
			503611	402.121
			507871	123.795
			510337	225.483
			542870	253.322
			546795	268.646
			590930	178.253

## Sheet: Figure 3
Figure 3
Panel f: Binding probability
		+ RGD	+ RGD	+ SA	+ SA
A549	A549-ACE2	A549	A549-ACE2	A549	A549-ACE2
8.2	16.4	9.5	14.7	7.2	10.4
6.5	13.2	13.1	14.1	4.4	12.6
12	18.2	7.8	9.9	4.6	8.7
12.5	18.2	10.6	20.6	7	9
8.5	17.5
11.3	14.6
10	21.2
11.3	18.3
10	23.2
10.8	18.2
11.9	14.6
13.5	20.1
Panel h: DFS on A549-ACE2
LR1	Force		LR2	Force		LR3	Force
6267.9	47		347800	104		1001500	148
11490.7	66		362600	62		1003600	102
12050.1	44		374400	93		1011500	128
12105.8	50		395000	52		1013300	81
13281.3	65		423200	86		1014700	77
14256.1	42		427200	68		1015600	104
15461	77		454300	71		1017300	65
17332.9	80		469200	86		1018800	120
17911	41		474000	52		1020100	80
18488.6	58		484500	57		1021400	104
20046.3	52		484500	57		1022400	133
20073.4	78		550000	110		1034000	45
20652	47		551700	78		1037500	51
20727.9	42		552600	94		1044200	112
20991.4	55		559900	65		1048300	44
21134	77		569100	76		1051300	127
21679.1	185		580500	146		1055300	81
23631.2	45		582900	82		1056200	68
25009.8	135		599800	97		1056700	91
25945.6	52		601100	113		1062300	89
26110.5	120		607400	69		1062700	102
26710.2	84		611100	63		1069000	107
28976.4	59		624100	72		1074400	166
29333.4	46		626800	80		1077700	87
31077.6	59		628000	78		1078400	90
31690.9	121		629000	126		1080900	142
31939.9	65		629300	59		1082700	74
32455.1	68		632800	74		1088300	140
32856.5	73		645400	127		1090500	70
33535.5	153		659000	83		1095400	94
33775.9	47		659400	67		1098500	84
34431.4	46		662000	94		1100000	75
34601.5	40		664500	110		1106300	94
35507.1	49		664500	110		1106900	111
35588.6	67		669300	90		1110200	81
35786.3	62		670000	61		1113500	76
37047.3	50		677600	87		1114800	93
37380.2	49		682600	70		1117200	73
37603.4	59		698100	113		1122800	93
37830.2	57		700400	67		1124200	72
38124	60		718400	59		1127900	79
38752.1	46		719000	96		1129900	88
38938.6	47		719900	98		1130600	150
39110.4	74		721700	63		1136900	123
41647	63		725000	97		1153800	142
42105.2	48		729900	62		1166100	117
42960.9	66		742400	115		1172100	139
43528.5	48		748700	90		1172200	125
43652.4	68		748900	64		1177700	102
43782.2	53		755700	65		1184600	106
43969	73		756400	82		1185500	153
44864.9	99		758000	117		1186000	79
45188.9	91		758600	89		1186000	79
45238.6	55		765400	86		1188800	71
45659.7	86		771700	134		1191400	86
45722.8	73		772500	90		1200500	103
46068.3	86		772500	90		1201000	58
46190	60		775100	52		1204900	96
46330.6	191		776600	69		1211700	79
46545.1	55		782900	71		1213000	106
46859.1	198		784100	85		1216400	105
47172.8	41		784800	67		1225300	87
47555.3	94		789500	74		1226000	88
47965.3	57		791800	61		1226100	91
47985.4	52		811800	61		1226100	91
48183.9	59		813200	80		1240100	103
50040.2	72		813300	105		1241700	97
50176.8	77		813300	97		1246500	118
50371.8	73		814800	111		1246500	121
51765.6	69		814800	111		1247800	129
51950.4	152		815000	125		1270200	110
53162.6	63		815300	64		1275100	126
53163	71		816600	118		1275200	107
53766.8	58		818500	72		1276700	76
53810.6	36		821900	68		1285100	167
54198.5	55		830000	64		1298200	77
54876.4	57		834600	84		1302300	101
55275.8	116		837900	102		1304400	95
55893	50		839500	51		1310200	57
56778.9	64		841600	114		1312100	93
56785.5	120		847300	57		1327700	93
56873.4	113		853200	83		1334000	104
57657.6	71		853500	74		1335700	88
58710.8	72		857100	70		1337700	95
60232.7	169		857200	91		1338400	94
60719.9	67		862400	52		1341400	115
61545.5	98		867300	153		1346300	86
62356	72		869500	51		1352100	114
62529.8	50		873500	77		1359700	93
62640.7	61		874800	98		1367200	118
66710.2	110		874800	98		1380500	87
66870.3	75		880000	79		1392100	101
68251.4	80		891400	69		1407800	118
68377.8	210		897700	79		1418900	107
69296.2	93		897700	83		1420200	185
71114.7	127		902300	120		1421500	133
72757.3	129		905300	94		1423100	89
74161.6	79		911800	81		1425600	180
74557.6	325		913600	86		1431100	97
75890.4	81		915000	130		1433900	103
79987.9	46		915800	111		1436500	185
88321.9	171		916500	79		1436500	167
89325.1	97		928800	47		1437000	76
89332.7	85		929100	137		1437200	82
90544.9	72		931500	117		1442700	77
120500	616		931500	117		1451600	111
32686.1	53		939200	127		1465800	148
			939200	127		1472200	117
			939900	58		1476400	76
			940600	83		1477500	107
			949600	94		1485000	107
			951700	81		1494100	73
			959000	145		1494400	113
			962600	81		1507600	52
			970600	52		1513400	72
			976800	92		1531200	74
			977900	95		1537000	103
			979600	172		1571000	80
			982900	125		1572700	110
			983000	94		1578200	77
			983400	132		1581200	122
			983600	101		1590000	118
			984000	69		1594500	67
			989500	86		1595500	154
			989900	89		1602300	136
			993500	109		1629100	83
			994100	70		1629700	113
						1633400	101
						1640600	84
						1654200	158
						1661400	105
						1664800	141
						1740400	140
						1750000	115
						1756000	173
						1758200	179
						1762600	90
						1762900	126
						1772800	154
						1777600	119
						1800500	70
						1816100	89
						1845100	103
						1849100	126
						1860100	100
						1882700	98
						1903600	79
						1918100	249
						1938900	88
						1940000	106
						1954600	88
						2007000	109
						2032900	110
						2068900	76
						2089600	159
						2100300	125
						2103900	159
						2106800	136
						2134900	150
						2141100	205
						2164800	287
						2251200	230
						2340900	133
						2358200	134
						2394700	134
						2440400	126
						2657800	108
						2659400	102
						2675600	100
						--	--
						--	--
						--	--
						--	--

## Sheet: Figure 4
Figure 4
Panel b: ACE2-derived peptides
peptide 22-44				peptide 22-57
Contact time	BP	SD		Contact time	BP	SD
0	10.8724	2.24892		0	8.6263	0.65022
1	6.93359	1.53478		1	6.70573	0.84196
10	4.23177	0.11276		10	5.59896	0.58864
100	4.6224	0.68592		100	4.16667	0.85322
PEG tip	2.60417	0.20328		PEG tip	2.60417	0.20328
peptide 22-44-g-351-357				peptide 351-357
Contact time	BP	SD		Contact time	BP	SD
0	10.6771	3.97202		0	8.65885	2.06314
1	6.64063	0.73728		1	5.59896	1.16508
10	4.91536	1.32946		10	6.3151	1.5574
100	4.65495	1.80686		100	5.33854	2.12238
PEG tip	2.60417	0.20328		PEG tip	2.60417	0.20328
Panel c: delta binding
	ddH2O	SD	22-44	SD	22-57	SD	22-44-g-351-357	SD	351-357	SD
0	0	0	0	0	0	0	0	0	0	0
1	27.2772	27.011	-48.3738	2.17306	-31.3144	8.37431	-45.2583	17.7683	-43.4556	15.9263
10	-35.4337	26.463	-79.2642	3.12035	-50.4102	3.45615	-63.4203	18.3209	-34.8403	14.7461
100	-21.9737	9.78186	-75.9263	1.16558	-74.5041	6.35262	-62.3402	25.0411	-54.9815	18.1149

## Sheet: Figure 5
Figure 5
A549	A549	A549-ACE2	A549-ACE2
0 μM	100 μM	0 μM	100 μM
10.8	4.3	17	9.7
9.7	4.1	15.7	8.5
7.7	1.9	29	4.4
		15.9	10.1

## Sheet: Supplementary Figure 2
Supplementary Figure 2
Panel a: The rupture lenth for S1-subunit - ACE2 interaction
127.2	145.4	147.2	156.8	44.91	59.33	46.66	54.84	49.08	167.5	162.2	139.7
104.5	129.5	79.82	98.4	42.23	55.94	45.07	50.35	41.52	136	48.58	60.83
98.7	116	79.17	83.18	41.51	51.13	43.54	46.2	39.54	126.7	44.6	45.67
89.13	100.8	56.84	81.75	39.91	38.7	43.26	45.6	35.83	121.8	42.03	42.95
85.85	90.4	54.52	75.97	39.52	38.24	39.87	44.96	33.8	98.52	37.87	41.07
85.6	69.46	53.21	62.77	39.32	37.83	39.44	43.75	32.52	95.75	34.93	36.13
74.52	68.47	52.28	54.48	38.81	34.73	38.01	43.42	32.07	89.3	27.66	34.31
71.33	66.92	46.23	52.83	38.58	33.54	37.94	39.35	31.72	85.42	24.85	31.66
68.4	65.93	46.03	48.78	36.58	31.52	37.87	36.62	31.24	85.29	23.74	30.05
62.72	64.44	43.06	47.75	35.9	31.51	37.79	35.81	30.54	49.21	23.22	29.79
62.45	62.89	42.93	47.34	35.29	30.39	37.43	34.87	29.73	46.41	19.45	29.42
60.69	61.38	41.37	45.42	33.92	30.33	36.28	34.19	29.6	45.12	18.76	27.36
56.68	56.11	40.5	44.5	33.37	29.51	36	33.19	29.39	39.29	18.24	26.53
56.48	55.34	40.05	43.85	32.74	28.48	33.35	32.41	29.37	38.58	17.78	25.29
54.13	54.89	39.46	41.35	32.06	26.65	33.33	32.17	27.56	38.41	17.57	25.23
53.04	52.55	38.99	34.44	31.67	26.6	33.05	31.1	27.24	31.14	17.14	22.45
51.8	52.3	38.15	33.39	31.51	25.85	32.82	30.19	26.31	28	16.87	22.04
47.21	51.39	36.5	32.37	28.72	25.55	31.4	29.43	25.84	26.58	15.67	21.89
47.02	47.17	35.89	31.03	28.12	24.99	30.79	29.25	25.04	23.16	14.98	21.64
46.99	46.6	30.65	30.76	26.43	23.62	29.83	29.13	24.47	22.68	14.66	20.94
46.64	45.43	27.92	30.75	26.35	22.32	29.15	28.03	24.45	22.6	14.16	19.57
46.36	45.1	27.64	30.46	25.07	20.85	28.95	27.72	24.33	22.1	13.62	19.53
45.66	43.02	27.56	30.45	24.56	20.5	28.69	27.23	23.87	21.87	12.98	18.22
45.25	40.67	25	29.55	24.53	19.65	28.69	26.3	23.74	21.21	12.75	18.17
43.42	40.21	24.91	29.54	23.91	19.65	27.63	26.2	23.34	20.62	11.87	18.1
43.1	39.05	24.53	29.41	22.8	18.51	27.22	25.59	23.16	19.87	11.5	16.17
41.44	37.89	23.63	28.06	21.98	17.71	27.22	25.58	22.92	19.8	11.25	15.81
41.35	35.2	23.58	27.81	21	17.37	27.11	24.43	22.9	18.74	9.864	15.59
39.25	34.57	23.16	26.93	20.42	17.21	26.91	23.79	22.77	18.02	8.832	13.93
38.73	33.33	22.6	26.5	19.89	15.28	26.27	22.67	22.72	17.83	5.774	13.63
37.9	32.8	21.46	26.25	19.65	14.89	25.66	22.41	22.65	17.81		13.18
37.76	31.57	21.02	25.87	18.65	14.08	25.5	22.41	22.31	17.23		11.62
36.84	30.14	19.91	23.54	17.18	12.95	25.03	22.14	21.9	16.35		11.45
35.99	28.71	19.34	22.65	16.82	4.13	24.59	22.05	21.89	15.9		11.27
35.16	27.92	18.94	22.38	16.36		24.53	21.95	21.84	15.66		11.19
34.46	27.25	18.88	21.53	16.23		22.3	21.93	20.32	15.49		8.947
31.54	26.91	18.48	21.1	15.74		22	21.32	20.23	14.41		8.255
30.22	24.97	18.32	18.9	13.19		21.82	20.25	19.05	12.82		7.923
29.38	23.99	18.08	18.56			21.68	20.23	18.51	12.62		6.57
29.01	23.96	17.74	18.1			21.6	20.13	18.19	12.01		6.511
28.93	23.15	15.8	17.69			21.59	20.08	18.19	11.67		4.402
28.81	22.26	15.56	14.44			21.53	17.6	17.1	7.406
28.77	21.4	14.33	14.22			20.75	17.1	16.27	7.078
28.59	20.72	11.27	13.62			20.55	16.99	15.97
27.41	20.11	11.05	12.02			20.54	16.81	15.64
27.15	20.1	10.79	12			20.03	16.79	14.88
26.78	19.78	10.3	10.48			19.16	16.78	14.47
26.26	18.01	9.38	9.37			18.77	16.75	13.67
25.64	16.12	8.8	8.49			18.08	16.52	13.52
25.45	15.9	7.8	7.6			18.07	16.38	12.85
24.43	15.56	7.3	7.55			17.1	16.09	12.04
24.42	15.19	6.72	7.1			16.96	15.91	8.7
24.23	14.83	6.4	6.08			16.53	15.88
24.19	14.69	4.99	5.54			16.5	14.48
21.65	14.12	4.58				15.99	13.84
20.88	13.79	4.32				15.13	13.45
20.4	13.46	4				14.77	13.15
18.48	12.36	3.7				14.6	12.82
18.13	12.28	3.64				14.54	12.2
17.38	11.71	2.525				12.85	11.87
17.35	11.56					12.63	11.73
17.13	11.49					11.36	11.33
16.99	11.3					11.27	10.51
15.85	10.54					11.17	9.68
15.26	10.49					11.14	9.66
14.99	10.39					10.95	7.28
14.47	9.92					10.85
14.47	9.6					9.69
13.94	9.51					9.37
13.62	8.33					9.08
12.74	8.3					9.02
12.06	7.48					8.27
11.15	6.7					7.41
10.78	6.04					5.2
10.67	4.93
9.84	4.47
9.1	3.7
7.74
7.4
7.16
6.95
6.129
5.1
2.86
Panel b: The rupture lenth for PEG - ACE2 interaction
134.2	146.4	58.01	30.16	35.17	98.31	51.41	102.9	121.7	52.7344	53.4668	53.4668	101.807	58.3497	68.1152	75.4394	107.422	107.666
61.47	143.7	39.35	29.43	23.98	48.59	47.97	31.13	47.03	46.1426	48.5839	51.5137	71.0449	44.1894	62.5	52.4902	56.8848	61.0352
48.85	77.9	36.88	24.27	23.22	30.37	42.43	29.55	45.41	40.5274	29.7852	38.8183	63.4766	40.0391	50.7812	51.0254	29.2968	30.2734
46.72	62.77	34.26	21.7	20.66	25.73	41.08	29.27	34.28	34.6679	25.1464	34.4238	56.77	32.9589	34.6679	43.2129	25.3906	27.0996
46.01	43.36	31.57	21.55	20.34	23.95	32.39	25.95	32.79	33.6914	24.1699	34.1797	54.1992	32.2266	32.959	40.2832	25.1465	25.57
45.78	41.27	24.15	17.98	18.51	15.84	31.38	24.88	24.24	33.4473	22.9492	33.6914	53.9551	31.4941	32.9589	34.668	18.5547	21.7285
45.4	40.58	24.12	17.57	17.98	15.75	25.11	23.97	23.79	30.0293	20.752	33.6914	39.5508	30.5175	25.3906	32.959	18.3105	18.3106
45.06	39.12	23.26	17.16	16.82	14.81	24.56	22.38	22.2	29.7852	19.7754	31.9824	38.3301	29.7852	23.1934	32.4707	16.6016	12.6954
36.35	31.96	21.81	16.88	15.32	13.22	24.09	22.02	22.03	25.8789	16.1133	29.0527	38	27.832	23.1934	29.0527	15.3809	11.4746
36.06	30.45	21.07	16.53	15.03	12.94	21.65	15.45	20.88	25.6347	14.6484	26.6113	35.1563	25.6348	23.1933	27.3438	15.1368	11.2305
34.57	30.09	20.06	15.51	14.07	12.12	18.49	15.06	16.51	25.1465	14.1602	25.6348	35.1562	24.18	22.4609	24.6582	14.6485	10.9864
32.22	25.98	19.41	14.69	12.1	9.6	16.22	13.18	15.75	23.6816	12.9395	24.91	29.541	18.42	22.45	22.7051	14.6485	10.7422
29.55	24.33	18.2	14.48	11.58	8.62	15.5	12.76	13.97	22.2168	12.4511	23.9258	28.62	17.2	22.2168	15.1367	14.4043	10.2539
29.31	22.06	18.06	11.87	10.54	5.99	15.15	8.53	13.84	21.4843	12.207	20.9961	24.1699	15.625	21.9726	14.8926	14.4043	10.2539
28.37	21.46	17.92	10.94	9.56		14.24	5.47	13.75	20.9961	10.94	17.8223	24.13	15.3808	21.4844	14.71	14.1601	10.0098
24.59	18.96	16.04	10.62	8.62		12.17		13.44	20.752	10.7422	17.334	23.9258	15.11	20.9961	13.6719	13.916	9.0332
23.94	17.89	13.32	9.19	8.6		9.76		10.81	20.0196	10.7422	16.8457	23.9258	10.2539	20.0195	12.6954	13.916	8.789
23.72	17.62	13.01	6.43	8.54		7.62		9.19	19.7754	10.4981	15.625	23.6816	9.5215	20.0195	12.6954	13.1836	8.5449
21.38	17.37	11.67	5.93	7.71		5.6		8.74	19.5313	8.7891	15.03	23.4375	9.0332	19.7754	12.6953	12.9395	8.3008
17.59	13.17	10.24	5.278	7.71		5.6		8.63	19.5312	8.545	13.6719	22.9493	9.0332	19.7754	11.9629	11.9629	7.0801
15.87	12.6	9.41		7.26		5.03		7.23	19.2871	7.8125	13.6719	22.61	8.3008	15.03	11.2305	11.9629	3.6621
12.6	11.35	9.26						6.94	19.2871	5.8593	13.4277	21.9727	7.5683	14.8925	10.254	10.9864
11.91	9.143	8.93						5.69	17.0899	5.6153	13.1836	21.9727	7.0801	14.8925	10.2539	10.9863
10.98	5	8.53							16.8457	5.6152	12.98	20.752	6.1035	13.916	10.0098	10.7422
10.51	4.06	8.2							16.6016		12.207	20.2636	3.6621	13.6719	9.2774	9.7656
8.46		7.8							15.3808		11.9629	20.111	3.1739	13.24	8.3008	9.7656
7.7		7.29							14.41		11.9629	18.7989		13.1836	6.1035	9.5215
6.52		6.92							14.34		11.9629	18.3106		11.9629		9.0332
5.47									14.1602		10.9863	15.05		11.9629		9.0332
									13.6719		10.7422	14.6484		11.7188		8.7891
									13.4278		10.7422	13.1836		11.7188		8.789
									13.1836		10.2539	13.1835		11.4746		7.3243
									12.4511		10.2539	11.2305		10.2539		7.3243
									12.207		8.5449	10.9863		10.18		6.5918
									11.9629		8.0566	10.9863		9.5215
									11.2305		7.3242	9.7657		9.5215
									4.8828		4.6386	9.7656		9.2774
												9.2773		9.0332
												7.0801		8.7891
												5.127		8.5449
														6.5918
														5.6152
														5.127

## Sheet: Supplementary Figure 6
Supplementary Figure 6
A549	A549-ACE2
85.617	882.908
67.856	528.646
52.053	744.662
46.534	1170.39
76.099	1117.65
61.225	1201.43
45.901	672.494
56.399	1125.08

## Sheet: Supplementary Figure 7
Supplementary Figure 7
A549	A549-ACE2
80.0291	80.0299
80.0607	80.0794
80.0741	80.088
80.1054	80.092
80.1911	80.0999
80.1969	80.1176
80.2124	80.1229
80.2247	80.1298
80.2421	80.1466
80.2489	80.1917
80.2772	80.1958
80.2791	80.2178
80.3026	80.2265
80.3155	80.2307
80.3768	80.2826
80.4134	80.3513
80.4526	80.4375
80.5503	80.4591
80.59	80.4701
80.5908	80.4751
80.603	80.5515
80.6163	80.5675
80.617	80.5713
80.653	80.5867
80.6806	80.5916
80.6981	80.6018
80.6996	80.6027
80.7018	80.6259
80.7075	80.6725
80.7217	80.7164
80.7524	80.7441
80.7668	80.7564
80.7736	80.7681
80.8225	80.7789
80.8358	80.7935
80.8427	80.7994
80.8688	80.8027
80.9124	80.8176
80.9266	80.8369
81.0087	80.8485
81.0393	80.8506
81.0454	80.8511
81.0547	80.8658
81.0675	80.8792
81.0725	80.8831
81.141	80.8899
81.179	80.8983
81.2669	80.9332
81.3021	80.9822
81.3569	80.9979
81.3658	81.0228
81.3731	81.028
81.3835	81.0699
81.4032	81.1315
81.4318	81.1378
81.4829	81.1937
81.5221	81.2107
81.5252	81.2134
81.5293	81.2813
81.5338	81.2944
81.5386	81.3139
81.5423	81.3172
81.6244	81.3398
81.6295	81.3583
81.635	81.362
81.7394	81.365
81.7749	81.3762
81.8042	81.3943
81.8509	81.4454
81.8563	81.4957
81.8739	81.5425
81.9056	81.5459
81.9283	81.5478
81.9521	81.5554
81.9619	81.559
81.9805	81.5672
82.0334	81.5748
82.0377	81.6257
82.0402	81.675
82.1095	81.6902
82.1205	81.6966
82.143	81.7131
82.2001	81.7223
82.2412	81.7425
82.2519	81.7602
82.2699	81.7972
82.3654	81.8147
82.3684	81.8356
82.3941	81.8593
82.426	81.8671
82.4345	81.8715
82.4405	81.8878
82.4497	81.9053
82.4584	81.9319
82.4644	81.9471
82.5041	81.9709
82.5407	82.0177
82.6117	82.0233
82.6852	82.0447
82.6997	82.0535
82.7098	82.0825
82.7974	82.2111
82.8232	82.2419
82.8743	82.244
82.9164	82.2637
82.9288	82.2862
82.9472	82.353
82.9946	82.3639
83.022	82.364
83.0433	82.3689
83.0473	82.4117
83.0837	82.4456
83.102	82.4616
83.158	82.5093
83.1965	82.5239
83.1971	82.5407
83.2093	82.5407
83.2215	82.5407
83.3121	82.5449
83.3121	82.5603
83.3121	82.5633
83.3121	82.5731
83.4933	82.583
83.5564	82.589
83.5896	82.6556
83.6597	82.6739
83.7007	82.7021
83.723	82.7156
83.8157	82.7181
83.8813	82.7267
83.9282	82.7485
83.9409	82.7554
84.0047	82.7795
84.0149	82.8127
84.0193	82.9019
84.0327	82.9178
84.0682	82.9261
84.0836	82.9392
84.0836	82.9496
84.0836	82.969
84.104	82.9768
84.1686	82.977
84.2863	83.0086
84.3336	83.0121
84.3605	83.0156
84.3633	83.0221
84.3649	83.0227
84.3897	83.0269
84.3949	83.1209
84.3973	83.1437
84.4093	83.1483
84.48	83.1585
84.4876	83.1734
84.5156	83.2081
84.572	83.3121
84.6085	83.3121
84.6447	83.3121
84.6463	83.3121
84.7036	83.3461
84.7549	83.3773
84.7606	83.3831
84.855	83.4101
84.855	83.4316
84.855	83.4469
84.9538	83.451
85.0038	83.4628
85.0072	83.4707
85.0108	83.5343
85.0455	83.57
85.0978	83.5843
85.2259	83.6026
85.2291	83.6252
85.4021	83.6607
85.4081	83.7087
85.4197	83.7294
85.4213	83.73
85.4361	83.8154
85.5128	83.9132
85.5337	83.9444
85.5558	83.9709
85.5674	84.0836
85.5974	84.0836
85.6264	84.2203
85.6982	84.2278
85.739	84.2435
85.791	84.2603
85.8696	84.2668
85.8717	84.2883
85.8975	84.2927
85.9061	84.2938
85.9227	84.3064
86.0993	84.3516
86.1295	84.3539
86.1419	84.4188
86.1798	84.4242
86.1828	84.4315
86.1893	84.4393
86.1918	84.4442
86.2517	84.4676
86.257	84.5046
86.3047	84.5176
86.36	84.5238
86.3875	84.5269
86.3904	84.5388
86.3967	84.543
86.3978	84.5443
86.3978	84.5484
86.4142	84.6062
86.4235	84.6114
86.4283	84.625
86.4743	84.6368
86.5317	84.6503
86.5419	84.6513
86.5817	84.6663
86.6008	84.6672
86.6363	84.7017
86.6513	84.7463
86.7399	84.7515
86.8084	84.7517
86.8235	84.7779
86.8291	84.7799
86.8362	84.8445
86.9128	84.855
87.0076	84.855
87.0084	84.855
87.0589	84.855
87.1264	84.855
87.1335	84.8623
87.1692	84.9032
87.1692	84.9385
87.1692	84.9455
87.1793	84.9586
87.1941	84.9674
87.2644	84.9705
87.2873	85.008
87.3132	85.0405
87.3438	85.044
87.3614	85.0474
87.3683	85.0481
87.5112	85.0549
87.6777	85.1282
87.7088	85.1404
87.7716	85.164
87.7882	85.1825
87.8134	85.2139
87.8226	85.2445
87.8993	85.2611
87.9021	85.2753
87.9084	85.2852
87.9291	85.2876
87.9406	85.2917
87.9406	85.2918
87.9519	85.306
87.9992	85.3073
88.0758	85.3457
88.105	85.3773
88.1118	85.3829
88.1207	85.3964
88.1285	85.4012
88.1486	85.41
88.1712	85.4349
88.2521	85.4594
88.3473	85.5109
88.3973	85.5274
88.4297	85.5997
88.4602	85.6036
88.4962	85.6114
88.5148	85.6264
88.6318	85.6264
88.6429	85.6264
88.712	85.6264
88.7337	85.6446
88.7346	85.6811
88.8521	85.6956
88.9171	85.7766
88.9644	85.8126
89.0962	85.8194
89.1422	85.9043
89.3697	85.9109
89.3997	85.9747
89.4234	86.0053
89.4768	86.017
89.5533	86.0475
89.6065	86.0513
89.6852	86.0561
89.7177	86.095
89.7367	86.1035
89.8025	86.1635
89.8415	86.1896
89.8644	86.2102
89.8906	86.2193
89.9218	86.2445
90.0009	86.2502
90.0048	86.2731
90.1024	86.3274
90.1098	86.3671
90.1382	86.3761
90.1434	86.3978
90.1725	86.4062
90.1864	86.4161
90.2548	86.4691
90.2548	86.4763
90.3169	86.4764
90.3258	86.4851
90.3604	86.4989
90.3773	86.5778
90.3837	86.6716
90.3937	86.6886
90.4123	86.6946
90.4412	86.7285
90.4978	86.7892
90.5267	86.8326
90.6379	86.8571
90.638	86.8661
90.662	86.8983
90.7392	86.9129
90.7768	86.9172
90.8031	86.932
90.8328	86.9442
90.8358	87.0077
90.8421	87.0206
90.8429	87.025
90.9149	87.0513
90.9741	87.0543
90.9887	87.0665
90.9996	87.069
91.003	87.092
91.0262	87.1248
91.0262	87.1409
91.033	87.1576
91.1079	87.1656
91.1981	87.1692
91.2083	87.1692
91.26	87.1787
91.2772	87.1867
91.281	87.1967
91.3159	87.2079
91.3435	87.2571
91.4186	87.2792
91.4822	87.2992
91.5839	87.3001
91.6807	87.3102
91.6839	87.3293
91.6945	87.3417
91.6983	87.3437
91.7136	87.3503
91.7147	87.3886
91.7623	87.4046
91.7976	87.4914
91.7976	87.5056
91.8207	87.5223
91.8368	87.5575
91.8382	87.5978
91.8483	87.599
91.9739	87.6073
92.0723	87.6112
92.1196	87.6268
92.1657	87.639
92.1832	87.6587
92.2645	87.6673
92.3179	87.6715
92.4374	87.6828
92.4538	87.6868
92.5289	87.7155
92.5691	87.7442
92.5691	87.7635
92.5691	87.7949
92.5895	87.8049
92.631	87.8112
92.6594	87.8113
92.7188	87.8282
92.7337	87.8553
92.8236	87.8763
92.8592	87.8925
92.8691	87.8957
92.9205	87.8983
92.9351	87.997
92.9392	87.9993
92.9564	88.0063
93.0204	88.017
93.0425	88.0211
93.0846	88.0471
93.0991	88.052
93.1207	88.0705
93.1866	88.0869
93.2425	88.1255
93.3314	88.1716
93.3405	88.1826
93.3414	88.2857
93.3985	88.304
93.415	88.3075
93.421	88.3599
93.4355	88.3715
93.4369	88.4197
93.4832	88.4265
93.6865	88.4456
93.8197	88.4469
93.8724	88.5105
93.9647	88.511
94.1119	88.5891
94.1119	88.5928
94.2	88.6001
94.2214	88.6181
94.2252	88.6257
94.3171	88.6697
94.3583	88.6756
94.4136	88.6942
94.486	88.7662
94.5203	88.7984
94.8707	88.8174
94.914	88.8527
94.9225	88.8577
94.9264	89.0421
95.0256	89.062
95.0517	89.105
95.0799	89.1073
95.1305	89.1438
95.1637	89.1828
95.3105	89.2028
95.524	89.2331
95.621	89.2862
95.6547	89.3171
95.6547	89.3197
95.6741	89.3542
95.7501	89.3601
95.8071	89.4034
95.8405	89.4094
95.9806	89.4169
96.133	89.4561
96.2171	89.4834
96.2251	89.4834
96.4081	89.4834
96.4261	89.5758
96.4261	89.5805
96.4261	89.6206
96.5357	89.6317
96.6257	89.677
96.636	89.7105
96.6738	89.7324
96.753	89.8071
96.973	89.8351
96.9824	89.9042
97.0378	89.916
97.0391	89.9201
97.0628	89.938
97.1292	89.9984
97.1975	90.0581
97.2274	90.1042
97.2824	90.1196
97.3591	90.1584
97.4982	90.1645
97.6901	90.1739
97.7157	90.1791
97.7725	90.2173
97.7814	90.2232
97.9663	90.2331
97.9689	90.2548
97.9689	90.2548
98.0108	90.2658
98.0516	90.2693
98.0599	90.2845
98.151	90.3162
98.1543	90.3227
98.2492	90.3455
98.4924	90.3732
98.664	90.4066
98.7053	90.5178
98.7403	90.6451
98.794	90.6506
99.0906	90.6985
99.1579	90.6996
99.4624	90.8097
99.4641	90.8498
99.4791	90.9358
99.5624	90.9367
99.6187	90.9553
99.6455	90.9696
99.6674	90.9957
99.8003	91.0262
99.8155	91.0262
99.944	91.0316
99.9467	91.0776
99.9706	91.111
100.036	91.1895
100.147	91.2137
100.151	91.2787
100.318	91.3018
100.348	91.3453
100.392	91.3489
100.458	91.4097
100.514	91.4496
100.644	91.466
100.645	91.4776
100.775	91.4841
100.833	91.5075
100.973	91.5387
100.996	91.6146
101.055	91.6189
101.055	91.6562
101.055	91.7075
101.055	91.7577
101.112	91.7721
101.156	91.7976
101.231	91.7976
101.399	91.8267
101.467	91.8352
101.589	91.8683
101.64	91.8931
101.658	91.9435
101.718	91.9451
101.724	91.9741
101.826	92.035
101.846	92.0498
102.194	92.079
102.22	92.1114
102.254	92.1275
102.324	92.1789
102.48	92.1838
102.493	92.1893
102.558	92.2057
102.597	92.2133
102.629	92.3612
102.641	92.3752
102.839	92.3886
102.873	92.4363
102.878	92.4413
102.929	92.4438
102.981	92.4704
103.012	92.491
103.014	92.4977
103.041	92.4994
103.06	92.5063
103.071	92.6189
103.079	92.6754
103.17	92.7631
103.311	92.7844
103.369	92.8291
103.38	92.8384
103.384	92.8863
103.442	92.9279
103.621	92.9312
103.647	93.0425
103.766	93.0772
103.935	93.0858
103.961	93.1032
104.02	93.1219
104.052	93.1768
104.134	93.1894
104.14	93.2247
104.422	93.2397
104.459	93.2446
104.52	93.3342
104.537	93.3405
104.555	93.3405
104.741	93.3645
104.747	93.381
104.767	93.3899
104.852	93.4926
104.912	93.4951
105.018	93.5175
105.255	93.5304
105.283	93.5724
105.287	93.5803
105.308	93.6158
105.31	93.6983
105.469	93.8188
105.553	93.8221
105.683	93.9318
105.736	93.9431
105.829	94.0133
105.85	94.0349
105.894	94.0769
105.991	94.0881
106.056	94.1119
106.095	94.1376
106.367	94.1398
106.392	94.1974
106.649	94.2473
106.689	94.2768
106.863	94.3077
106.89	94.3582
107.06	94.3685
107.175	94.4631
107.282	94.6252
107.316	94.6844
107.322	94.7079
107.345	94.7475
107.501	94.7602
107.552	94.8623
107.607	94.8833
107.611	94.8833
107.639	94.8833
107.64	94.8833
107.997	94.8833
107.997	94.8951
108.148	94.9465
108.152	94.9552
108.279	95.0032
108.633	95.074
108.745	95.0752
108.82	95.0805
108.831	95.1512
108.864	95.1636
108.894	95.2575
108.906	95.3248
109.017	95.3342
109.204	95.337
109.283	95.3844
109.283	95.3854
109.468	95.3945
109.54	95.4928
109.557	95.496
109.607	95.5823
109.66	95.6676
109.682	95.729
109.977	95.7374
109.999	95.7561
110.182	95.8478
110.362	95.862
110.596	95.8643
110.633	95.8893
110.691	95.958
110.95	95.9596
111.021	96.0017
111.052	96.0565
111.149	96.0795
111.167	96.1605
111.208	96.238
111.296	96.3217
111.421	96.3243
111.497	96.3444
111.529	96.3486
111.905	96.3557
112.026	96.3794
112.121	96.4261
112.252	96.4429
112.342	96.4628
112.381	96.486
112.415	96.5007
112.461	96.5777
112.546	96.5801
113.357	96.6387
113.383	96.6827
113.397	96.7056
113.397	96.7488
113.55	96.7593
113.734	96.7654
113.783	96.7923
113.789	96.8184
113.996	96.8326
114.43	96.8437
114.437	96.8547
114.842	96.9243
114.969	96.9827
115.081	97.04
115.095	97.0653
115.402	97.0839
115.404	97.1095
115.53	97.1975
115.645	97.1975
115.723	97.2815
115.799	97.2863
115.81	97.2982
116.102	97.3591
116.134	97.3892
116.194	97.4803
116.483	97.4904
116.58	97.4917
116.592	97.5159
116.936	97.5465
116.937	97.5807
116.97	97.6132
117.071	97.6816
117.553	97.7077
117.778	97.7896
118.223	97.8114
118.257	97.8157
118.576	97.8416
118.651	97.8978
118.662	97.9004
118.701	97.9689
118.797	97.9689
118.901	97.9689
118.91	97.9788
118.926	98.0251
118.973	98.0417
119.193	98.0781
119.311	98.0957
119.361	98.1038
119.525	98.1399
119.568	98.2382
119.581	98.2496
119.616	98.2589
119.685	98.2864
119.979	98.3384
119.981	98.3486
120.15	98.4571
120.244	98.5088
120.34	98.6655
120.513	98.667
120.56	98.6872
120.585	98.6891
120.585	98.7622
120.964	98.7638
121.111	98.7774
121.26	98.789
121.302	98.7903
121.43	98.8022
121.711	98.8615
121.93	99.0402
121.962	99.0452
122.602	99.0552
122.622	99.0582
122.654	99.0931
122.654	99.0994
122.756	99.1243
123.043	99.1511
123.303	99.1701
123.33	99.1754
123.406	99.1806
123.425	99.1846
123.678	99.2094
124.06	99.2432
124.197	99.2634
124.275	99.2727
124.415	99.3851
124.637	99.4196
124.708	99.4404
125.1	99.4679
125.366	99.5117
125.439	99.5117
125.58	99.5815
125.703	99.6336
125.766	99.6835
126.013	99.7332
126.362	99.7813
126.592	99.8365
126.807	99.9373
126.914	99.9771
126.917	100.029
127.433	100.103
127.477	100.14
127.88	100.15
127.979	100.218
128.49	100.283
128.763	100.288
128.804	100.313
128.805	100.315
128.868	100.38
129.014	100.447
129.281	100.458
129.597	100.589
129.749	100.604
130.047	100.632
130.311	100.717
130.313	100.743
130.359	100.748
130.368	100.748
130.43	100.758
130.468	100.872
130.786	100.892
131.417	100.913
131.59	100.975
131.864	101.055
132.279	101.055
132.577	101.055
132.682	101.089
132.685	101.102
132.88	101.12
133.357	101.162
133.377	101.173
133.616	101.229
133.631	101.234
133.795	101.296
134.091	101.306
134.303	101.375
134.459	101.407
134.522	101.452
134.691	101.466
134.744	101.472
134.923	101.536
136.152	101.591
136.233	101.619
136.593	101.623
137.023	101.667
137.537	101.681
137.575	101.69
137.653	101.782
137.656	101.787
137.756	101.826
138.202	101.826
138.303	101.826
138.526	101.867
138.54	101.912
138.672	102.098
138.68	102.117
138.842	102.195
138.854	102.211
138.924	102.288
139.304	102.29
140.338	102.311
141.254	102.327
142.274	102.35
142.311	102.392
142.417	102.482
143.717	102.528
144.309	102.538
144.342	102.59
144.772	102.597
144.913	102.606
144.931	102.636
145.23	102.651
145.383	102.683
145.475	102.702
147.588	102.717
148.508	102.814
149.954	102.848
150.031	103.256
150.333	103.312
151.008	103.338
151.196	103.368
151.728	103.369
151.968	103.398
152.276	103.436
152.792	103.685
153.097	103.762
153.524	103.769
153.571	103.8
154.153	103.815
154.206	103.857
154.542	103.89
154.643	103.91
154.677	103.958
155.382	104.021
155.866	104.339
156.706	104.348
156.746	104.409
157.402	104.472
157.717	104.596
159.472	104.733
159.637	104.752
160.1	104.762
160.397	104.768
161.503	104.777
162.379	104.835
163.573	104.86
164.674	104.885
165.101	104.912
165.635	104.912
166.827	104.996
167.66	105.049
168.191	105.056
168.682	105.064
168.783	105.106
169.797	105.19
170.119	105.208
170.659	105.283
171.253	105.311
171.292	105.327
171.913	105.386
176.618	105.389
177.558	105.428
179.092	105.43
179.319	105.494
180.276	105.597
181.583	105.651
183.766	105.694
185.087	105.71
185.15	105.711
185.328	105.724
190.372	105.74
193.309	105.757
194.448	105.872
197.026	105.876
199.24	105.913
200.659	106.017
202.25	106.196
202.494	106.255
209.023	106.256
213.787	106.263
215.793	106.357
217.286	106.386
225.924	106.454
228.073	106.566
229.501	106.585
231.933	106.725
237.161	106.738
237.899	106.84
240.913	106.873
263.576	106.882
298.043	106.897
354.691	106.927
	106.979
	107.062
	107.081
	107.211
	107.331
	107.333
	107.563
	107.589
	107.663
	107.716
	107.737
	107.819
	107.917
	108.067
	108.205
	108.401
	108.457
	108.638
	108.674
	108.687
	108.687
	108.728
	108.756
	108.769
	108.769
	108.83
	108.844
	108.871
	108.928
	108.976
	108.985
	109.023
	109.056
	109.069
	109.132
	109.145
	109.18
	109.255
	109.54
	109.54
	109.572
	109.602
	109.704
	109.787
	109.993
	110.01
	110.051
	110.093
	110.11
	110.166
	110.21
	110.253
	110.267
	110.311
	110.328
	110.539
	110.66
	110.747
	110.755
	110.796
	111.023
	111.083
	111.115
	111.194
	111.289
	111.337
	111.381
	111.493
	111.534
	111.542
	111.684
	111.767
	111.814
	111.841
	111.907
	111.926
	111.957
	111.971
	112.14
	112.144
	112.183
	112.239
	112.245
	112.263
	112.453
	112.626
	112.626
	112.669
	112.709
	112.719
	112.75
	112.82
	112.871
	112.942
	113.04
	113.07
	113.091
	113.146
	113.182
	113.196
	113.223
	113.285
	113.397
	113.416
	113.443
	113.506
	113.536
	113.544
	113.568
	113.629
	113.76
	113.773
	113.829
	113.833
	113.843
	113.899
	114.008
	114.017
	114.09
	114.168
	114.168
	114.221
	114.229
	114.284
	114.297
	114.299
	114.356
	114.457
	114.54
	114.653
	114.739
	114.808
	114.875
	114.887
	114.94
	115.023
	115.238
	115.322
	115.346
	115.373
	115.391
	115.419
	115.491
	115.52
	115.532
	115.576
	115.656
	115.767
	115.898
	115.92
	115.933
	115.989
	116.095
	116.182
	116.251
	116.258
	116.428
	116.482
	116.483
	116.483
	116.508
	116.552
	116.746
	116.99
	117.082
	117.116
	117.293
	117.314
	117.368
	117.485
	117.638
	117.924
	117.983
	117.987
	117.999
	118.025
	118.114
	118.125
	118.17
	118.183
	118.212
	118.321
	118.414
	118.64
	118.644
	118.662
	118.779
	118.797
	118.844
	118.895
	118.965
	119.007
	119.296
	119.345
	119.362
	119.395
	119.523
	119.648
	119.652
	120.016
	120.046
	120.174
	120.242
	120.344
	120.353
	120.371
	120.535
	120.591
	120.647
	120.789
	120.913
	121.063
	121.196
	121.284
	121.856
	122.103
	122.383
	122.62
	122.654
	122.898
	122.953
	123.056
	123.101
	123.191
	123.201
	123.232
	123.259
	123.61
	123.757
	123.786
	123.913
	123.976
	124.046
	124.197
	124.38
	124.564
	124.771
	124.874
	125.061
	125.286
	125.392
	125.561
	125.724
	125.878
	125.989
	126.009
	126.025
	126.047
	126.104
	126.153
	126.249
	126.332
	126.356
	126.378
	126.562
	126.767
	126.787
	126.956
	127.218
	127.481
	127.514
	127.547
	127.611
	127.667
	127.722
	127.726
	127.922
	128.091
	128.216
	128.495
	128.584
	128.607
	128.62
	128.627
	128.84
	128.93
	129.03
	129.361
	129.623
	129.695
	129.892
	130.281
	130.368
	130.438
	130.691
	130.707
	130.873
	130.988
	131.073
	131.462
	131.668
	131.855
	132.032
	132.082
	132.098
	132.317
	132.36
	132.512
	132.663
	132.803
	133.301
	133.443
	133.456
	133.844
	133.942
	134.018
	134.111
	134.177
	134.905
	135.114
	135.31
	135.368
	135.502
	135.648
	135.77
	135.779
	135.898
	135.909
	136.204
	136.263
	136.358
	136.47
	136.635
	136.991
	137.079
	137.362
	137.393
	137.441
	137.465
	137.894
	138.119
	138.227
	138.246
	138.362
	138.419
	138.665
	138.827
	138.845
	138.88
	139.218
	139.416
	139.52
	139.637
	139.884
	140.023
	140.19
	140.407
	140.59
	140.673
	140.88
	140.992
	141.168
	141.674
	141.95
	142.018
	142.447
	142.526
	142.711
	142.711
	143.074
	143.382
	143.401
	143.482
	143.541
	145.581
	145.728
	145.935
	147
	147.265
	147.366
	147.9
	148.585
	148.617
	148.651
	148.708
	148.729
	148.805
	148.99
	149.083
	149.178
	149.644
	149.743
	150.402
	150.621
	150.768
	151.367
	151.621
	151.878
	152.055
	152.615
	152.777
	153.493
	154.513
	154.513
	154.524
	155.195
	155.564
	156.564
	156.725
	157.132
	157.269
	157.842
	158.28
	158.704
	158.91
	159.752
	159.838
	160.415
	161.107
	161.491
	161.54
	161.792
	163.215
	164.246
	164.899
	165.756
	165.853
	166.358
	166.47
	168.206
	169.207
	170.315
	172.006
	173.465
	174.196
	174.218
	174.453
	174.708
	175.531
	176.368
	177.132
	177.196
	179.468
	179.979
	180.278
	180.54
	180.91
	181.192
	183.008
	183.175
	183.595
	184.361
	184.698
	184.72
	187.157
	187.908
	188.129
	189.218
	191.201
	192.215
	193.312
	193.777
	194.595
	196.559
	197.175
	199.024
	200.577
	206.698
	214.988
	222.911
	227.002
	231.959
	238.038
	254.565
	258.414
	260.151
	267.646
	272.867
	275.08
	283.878
	318.978
